# Supplementary material for: Glucocerebrosidase deficiency leads to neuropathology via cellular immune activation
Source: PLoS Genet. 2024 Nov 11;20(11):e1011105. doi: 10.1371/journal.pgen.1011105 (PMC11581407; doi:10.1371/journal.pgen.1011105)
Supplement: S1 Dataset — (XLSX) [file pgen.1011105.s010.xlsx]

## Sheet: Dataset S1 Information
Dataset S1
The "Gene Lists" tab contains lists of genes or proteins used in the analyses from Figures 1 and 3.
For immune response studies, the listed transcripts or proteins were significantly increased in abundance after immune stimulation.
For immune cell marker studies, the transcripts or proteins were reported as markers for a particular cell type.
See Materials and Methods tables for detailed descriptions of criteria and procedures.
The "Gba1b vs. control, RNA and protein" tab presents RNA-Seq data on heads from Gba1b mutants, integrated with our previously obtained proteomic data (Thomas et al., 2018).

## Sheet: Gene Lists (Published Data)
LIST	bacterial response genes	genes responsive to 3 viruses	genes responsive to ≥1 of 2 fungi	genes responsive to 2 parasitoid wasps	immune meta-analysis		non-hemocyte markers	activated macrophage markers	lamellocyte markers (RNA-Seq)	lamellocyte markers (microarray)	lamellocyte markers (proteomics)
Source 1	Troha K, Im JH, Revah J, Lazzaro BP, Buchon N. Comparative transcriptomics reveals CrebA as a novel regulator of infection tolerance in D. melanogaster. PLoS Pathog. 2018;14(2):e1006847. Epub 2018/02/03. doi: 10.1371/journal.ppat.1006847.	Kemp C, Mueller S, Goto A, Barbier V, Paro S, Bonnay F, et al. Broad RNA interference-mediated antiviral immunity and virus-specific inducible responses in Drosophila. J Immunol. 2013;190(2):650-8. Epub 2012/12/21. doi: 10.4049/jimmunol.1102486.	Elya C, Lok TC, Spencer QE, McCausland H, Martinez CC, Eisen M. Robust manipulation of the behavior of Drosophila melanogaster by a fungal pathogen in the laboratory. Elife. 2018;7. Epub 2018/07/27. doi: 10.7554/eLife.34414.	Higareda Alvear VM, Mateos M, Cortez D, Tamborindeguy C, Martinez-Romero E. Differential gene expression in a tripartite interaction: Drosophila, Spiroplasma and parasitic wasps. PeerJ. 2021;9:e11020. Epub 2021/03/16. doi: 10.7717/peerj.11020.	Waring AL, Hill J, Allen BM, Bretz NM, Le N, Kr P, et al. Meta-Analysis of Immune Induced Gene Expression Changes in Diverse Drosophila melanogaster Innate Immune Responses. Insects. 2022;13(5):490. doi:10.3390/insects13050490.		Tattikota SG, Cho B, Liu Y, Hu Y, Barrera V, Steinbaugh MJ, et al. A single-cell survey of Drosophila blood. Elife. 2020;9. Epub 2020/05/13. doi: 10.7554/eLife.54818. PubMed PMID: 32396065; PubMed Central PMCID: PMCPMC7237219.	Tattikota SG, Cho B, Liu Y, Hu Y, Barrera V, Steinbaugh MJ, et al. A single-cell survey of Drosophila blood. Elife. 2020;9. Epub 2020/05/13. doi: 10.7554/eLife.54818. PubMed PMID: 32396065; PubMed Central PMCID: PMCPMC7237219.	Tattikota SG, Cho B, Liu Y, Hu Y, Barrera V, Steinbaugh MJ, et al. A single-cell survey of Drosophila blood. Elife. 2020;9. Epub 2020/05/13. doi: 10.7554/eLife.54818. PubMed PMID: 32396065; PubMed Central PMCID: PMCPMC7237219.	Kwon S, Xiao H, Glover B, Tjian R, Wu C, Badenhorst P. The nucleosome remodeling factor (NURF) regulates genes involved in Drosophila innate immunity. Developmental biology. 2008;316:538-47. doi: 10.1016/j.ydbio.2008.01.033.	Wan B, Belghazi M, Lemauf S, Poirié M, Gatti J-L. Proteomics of purified lamellocytes from Drosophila melanogaster HopTum-l identifies new membrane proteins and networks involved in their functions. Insect Biochemistry and Molecular Biology. 2021;134:103584. doi: https://doi.org/10.1016/j.ibmb.2021.103584			Tattikota SG, Cho B, Liu Y, Hu Y, Barrera V, Steinbaugh MJ, et al. A single-cell survey of Drosophila blood. Elife. 2020;9. Epub 2020/05/13. doi: 10.7554/eLife.54818. PubMed PMID: 32396065; PubMed Central PMCID: PMCPMC7237219.
Source 2	n/a	n/a	Moskalev A, Zhikrivetskaya S, Krasnov G, Shaposhnikov M, Proshkina E, Borisoglebsky D, et al. A comparison of the transcriptome of Drosophila melanogaster in response to entomopathogenic fungus, ionizing radiation, starvation and cold shock. BMC Genomics. 2015;16(13):S8. doi: 10.1186/1471-2164-16-S13-S8.	Salazar-Jaramillo L, Jalvingh KM, de Haan A, Kraaijeveld K, Buermans H, Wertheim B. Inter- and intra-species variation in genome-wide gene expression of Drosophila in response to parasitoid wasp attack. BMC Genomics. 2017;18(1):331. Epub 2017/04/30. doi: 10.1186/s12864-017-3697-3.	n/a		n/a	Cattenoz PB, Sakr R, Pavlidaki A, Delaporte C, Riba A, Molina N, et al. Temporal specificity and heterogeneity of Drosophila immune cells. EMBO J. 2020;39(12):e104486. Epub 2020/03/13. doi: 10.15252/embj.2020104486. PubMed PMID: 32162708; PubMed Central PMCID: PMCPMC7298292.	Cattenoz PB, Sakr R, Pavlidaki A, Delaporte C, Riba A, Molina N, et al. Temporal specificity and heterogeneity of Drosophila immune cells. EMBO J. 2020;39(12):e104486. Epub 2020/03/13. doi: 10.15252/embj.2020104486. PubMed PMID: 32162708; PubMed Central PMCID: PMCPMC7298292.	n/a	n/a
	CG6186	CG9434	CG18730	CG3401	CG10146		CG31196	CG8177	CG3401	CG6687	CG12051
	CG11642	CG8791	CG4180	CG31509	CG15066		CG17870	CG8827	CG6536	CG9328	CG3401
	CG14027	CG31764	CG3135	CG4793	CG8175		CR41602	CG12505	CG15347	CG7839	CG18290
	CG31508	CG15043	CG6863	CG18557	CG16836		CG8896	CG13941	CG33225	CG13384	CG6988
	CG31509	CG12780	CG5005	CG3117	CG1373		CR45855	CR46093	CG9476	CG6134	CG10119
	CG8846	CG2081	CG18106	CG6639	CG18108		CG43860	CG10146	CG1560	CG42640	CG9476
	CG7052	CG7635	CG33119	CG18563	CG9989		CG10473	CG18372	CG2556	CG3616	CG9277
	CG6202	CG6687	CG15293	CG17760	CG18106		CG43663	CG7629	CG13117	CG33103	CG7478
	CG6687	CG7592	CG31839	CG4716	CG15067		CG4096	CG7188	CG44086	CG17077	CG42640
	CG6639	CG10912	CG3252	CG10799	CG6687		CG6671	CG8276	CG8472	CG30088	CG1913
	CG11992	CG45017	CG1751	CG16827	CG15065		CG13388	CG18408	CG5730	CG5734	CG31196
	CG7496	CG4472	CG6361	CG10764	CG10810		CG1906	CG1365	CG10564	CG32810	CG5730
	CG14745	CG6357	CG11840	CG5372	CG18279		CG1913	CG1367	CG8805	CG1878	CG8983
	CG9681	CG11709	CG17108	CG17795	CG10794		CG2446	CG1878	CG42328	CG9438	CG4147
	CG11709	CG15066	CG15825	CG14610	CG18563		CG1028	CG1373	CG1623	CG2043	CG4264
	CG6459	CG14934	CG13965	CG9616	CG18067		CG3166	CG10638	CG42640	CG4312	CG9359
	CG34003	CG6489	CG16772	CG6687	CG1878		CG4531	CG12171	CG12210	CG3401	CG8231
	CG33119	CG11671	CG8738	CG9989	CG7496		CG12276	CG13160	CG1208	CG42677	His4
	CG1857	CG13625	CG6553	CG9733	CG5791		CG6391	CG13887	CG9364	CG3299	CG11154
	CG8175	CG4680	CG18108	CG11313	CG1385		CG9821	CG14907	CG9023	CG1179	CG9075
	CG8913	CG3798	CG15067	CG3410	CG9080		CG5659	CG15347	CG30035	CR9111	CG9429
	CG15231	CG11527	CG18067	CG5791	CG14027		CG11579	CG15784	CG18408	CG9118	CG8258
	CG16844	CG4786	CG4665	CG7052	CG11709		CG7843	CG16713	CG3809	CG1180	CG10691
	CG15066	CG1044	CG9372	CG18096	CG7052		CG18375	CG17327	CG34330	CG1560	CG6647
	CG18106	CG18466	CG5778	CG18550	CG4757		CG5166	CG18547	CG31729	CG18211	CG4869
	CG33990	CG4618	CG7016	CG30091	CG16705		CG16791	CG2065	CG8312	CG10810	CG7490
	CG18108	CG10843	CG11841	CG33225	CG11992		CG2210	CG2865	CG33056	CG18681	CG3265
	CG4559	CG8147	CG11843	CG33460	CG9681		CG10851	CG2909	CG11066	CG4319	CG3762
	CG5520	CG8127	CG5008	CG33461	CG12763		CG3624	CG3008	CG8497	CG44086	CG1242
	CG13422	CG1572	CG5791	CG33462	CG2217		CG9894	CG33225	CG6976	CG4099	CG7033
	CG11086	CG4199	CG15065	CG33226	CG33119		CG6386	CG3348	CG43340	CG8175	CG7823
	CG1469	CG14907	CG16836	CG34436	CG1857		CG42230	CG33494	CG9699	CG10379	CG5320
	CG10816	CG4713	CG16844	CG42640	CG14567		CG15138	CG34423	CG3212	CG6446	CG10045
	CG10794	CG12846	CG1859	CG43085	CG5909		CG9748	CG42259	CG4276	CG10564	CG11901
	CG12763	CG18106	CG31326	CG43124	CG18550		CG9277	CG42394	CG3299	CG18106	CG5771
	CG11501	CG14906	CG31769	CG43153	CG5778		CG3578	CG4250	CG1607	CG4793	His2B
	CG1385	CG10911	CG33460	CG43175	CG7629		CG6605	CG42566	CG9734	CG8942	CG4254
	CG31150	CG3066	CG33470	CG43179	CG13641		CG11873	CG42674	CG14072	CG18477	CG2210
	CG7450	CG7171	CG33990	CG44014	CG30080		CG8276	CG42807	CG32513	CG18096	CG12101
	CG45045	CG12840	CG14084	CG44475	CG8913		CG32796	CG43175	CG1762	CG16873	CG3612
	CG44404	CG13075	CG2358		CG16713		CG14430	CG43210	CG6072	CG3568	CG5525
	CG9616	CG10916	CG43202		CG15068		CG10021	CG44250	CG12655	CG15347	CG1532
	CG5527		CG3401		CG8791		CG10719	CG44325	CG10947	CG42684	CG7977
	CG4757		CG18279		CG11937		CG3096	CG45045	CG1298	CG6788	CG8977
	CG43920		CG6639		CG13675		CG10542	CG5399	CG4974	CG1304	CG5374
	CG43236		CG15066		CG3505		CG11177	CG5953	CG10232	CG4259	CG4422
	CG43202		CG8175		CG16978		CG8049	CG6006		CG3212	CG7111
	CG42807		CG10810		CG16844		CG44012	CG6023		CG3410	CG9553
	CG4269		CG13422		CG10912		CG31009	CG8157		CG14034	CG8351
	CG4267		CG4757		CG13905		CG12109	CG8620		CG7052	CG8439
	CG3505		CG10816		CG3410		CG18069	CG9932		CG13117	CG2720
	CG34054		CG15231		CG14219		CG11266	CG11798		CG13283	CG17337
	CG32276		CG12057		CG13323		CG18811	CG11024		CG6639	CG9710
	CG30026		CR41583		CG3066		CG4427	CR43105		CG10363	CG3661
	CG30002		CR40640		CG9928		CG17265	CG5729		CG8805	His3
	CG18563		CR41540		CG14957		CG5363	CG31361		CG12350	CG8542
	CG18067		CG13313		CG10118		CG10498	CG10794		CG17760	CG14792
	CG16762		CG14191		CG2914		CG8367	CG10816		CG33470	CG13349
	CG16743		CG11459		CG7635		CG10005	CG10810		CG13941	CG5520
	CG16713		CG8147		CG15154		CG10139	CG17611		CG16827	CG10701
	CG16712		CR40677		CG13077		CG10395	CG2914		CG8160	CG16944
	CG15065		CR41609		CG4250		CG10417	CG1469		CG4927	CG12065
	CG14762		CR41544				CG10555	CG11086		CG6536	CG14610
	CG13905		CG11741				CG11076	CG8893		CG15066	CG6684
	CG13077		CR41602				CG11275	CG2259		CG18108	CG17654
	CG11459		CR40546				CG1142	CG18812		CG18107
	CG11413		CG34054				CG11555	CG34360		CG15067
	CG11313		CG14027				CG12025	CG10045		CG13422
	CG11306		CG43085				CG12391	CG4381		CG18067
	CG1878		CG30091				CG12581	CG12242		CG3986
	CG1367		CG31508				CG12814	CG5164		CG4250
	CG1365		CR40779				CG13096	CG17530		CG12086
	CG4740		CG4312				CG13252	CG4475		CG14963
	CG18372		CR40621				CG13625	CG33706		CG17795
	CG10146		CG31324				CG13698	CG15009		CG8398
	CG12844		CG11529				CG13917	CG4026		CG7394
	CG31193		CG11854				CG14073	CG9836		CG43749
	CG10130		CG30272				CG14442	CG2275		CG32138
	CG9195		CR33942				CG14464	CG10922		CG14610
	CG4432		CG6687				CG14478	CG10119		CG12242
	CG14704		CG12017				CG14830	CG3410		CG7855
	CG32190		CG18550				CG14984	CG6113		CG31326
	CG7013		CG9733				CG15012	CR40469		CG31219
	CG31092		CG4250				CG1607	CR43855		CG4733
	CG15825		CG30026				CG1620	CR44138		CG5609
	CG3132		CG31259				CG17032	CR44430		CG7956
	CG6667		CG45074				CG17211	CG5248		CG5778
	CG7763		CG17107				CG17272	CG8317		CG10232
	CG7560		CR43932				CG17768	CG4859		CG14253
	CG5791		CG2045				CG18178	CG6214		CG5791
	CG4725		CG16705				CG18190	CG8175		CG15231
	CG4723		CG7408				CG18507	CG43236		CG15068
	CG43071		CG18372				CG1910	CG6449		CG15065
	CG4250		CG7695				CG2247	CG8942		CG16836
	CG17271		CR43684				CG2924	CG8524		CG16844
	CG13795		CG32754				CG2926	CG7911		CG12821
	CG12116		CG30002				CG30122	CG9704		CG32091
	CG5809		CG3739				CG31997	CG14704		CG8620
	CG3705		CG17100				CG31998	CG7496		CG42274
	CG6672		CG6403				CG32264	CG42666		CG5397
	CG18550		CG5909				CG32767	CG1633		CG4757
	CG10363		CG9116				CG32982	CG3886		CG4716
	CG2194		CG16978				CG33095	CG8588		CG1208
	CG9539		CG43630				CG33129	CG7850		CG13095
	CG6014		CG11426				CG33932	CG1882		CG11395
	CG44011		CG8083				CG33978	CG10360		CG11459
	CG6525		CG3348				CG33995	CG11992		CG4472
	CR33942		CG42846				CG3408	CG6014		CG10494
	CG3671		CG13311				CG34398	CG6141		CG5441
	CG33192		CG7447				CG34417	CG7590		CG16705
	CG17795		CG10278				CG3655	CG16944		CG6357
	CG5802		CG8745				CG3777	CG8055		CG8556
	CG6450		CG5527				CG4004	CG10076		CG12325
	CG32701		CG15095				CG4022	CG10913		CG9433
	CG6822		CG33265				CG4080	CG4817		CG2762
	CG32185		CG15021				CG41128	CG4244		CG2702
	CG12086		CG9080				CG42232	CG10363		CG2199
	CG5885		CG18348				CG42245	CG18214		CG14991
	CG43175		CG33329				CG42327	CG12846		CG1575
	CG43109		CG1897				CG42342	CG5269
	CG42846		CG31867				CG42673	CG17836
	CG33303		CG6675				CG42724	CG1322
	CG32373		CG2004				CG43658	CG9753
	CG17278		CG10626				CG43736	CG10142
	CG15385		CG6186				CG43739	CG5730
	CG14688		CG13077				CG44325	CG4720
	CG1358		CG7780				CG4455	CG11791
	CG11842		CG2346				CG44774	CG12065
	CG1373		CG14934				CG44838	CG13117
	CG31884		CG11842				CG45049	CG14322
	CG8231		CG32282				CG4612	CG15506
	CG5474		CG31886				CG5641	CG15611
	CG6134		CG7635				CG6040	CG1572
	CG7219		CG6145				CG6180	CG1648
	CG1751		CG13618				CG6398	CG2444
	CG10497		CG1857				CG6693	CG30088
	CG42280		CG14762				CG6700	CG30090
	CG31216		CG17129				CG6770	CG30148
	CG4533		CG1673				CG6843	CG31431
	CG4026		CG10420				CG6959	CG31523
	CG7809		CG16713				CG7133	CG32170
	CG5413		CG3505				CG7215	CG34296
	CG9989		CG12116				CG8026	CG6656
	CG9928		CG8026				CG8188	CG6701
	CG5953		CG3705				CG8223	CG6910
	CG5773		CR43264				CG8289	CG7778
	CG43448		CG16761				CG8306	CG8008
	CG34423		CG11897				CG8671	CG8046
	CG34215		CR42491				CG8677	CG8180
	CG32284		CG9928				CG8740	CG14996
	CG32103		CG10211				CG8929	CG3937
	CG30091		CG10812				CG9135	CG6692
	CG1749		CG17052				CG9246	CG10992
	CG14529		CG7300				CG9344	CG8050
	CG10680		CG10160				CG9427	CG4974
	CG10073		CG12853				CG9689	CG6437
	CG6699		CG11878				CG9691	CG31753
	CG7629		CG14661				CG9705	CG6361
	CG5730						CG9782	CG7002
	CG9434						CG32556	CG10200
	CG10810						CG31666	CG11143
	CG32023						CG11798	CG12283
	CG7171						CG7533	CG10197
	CG6988						CG10712	CG10645
	CG34426						CG2125	CG8118
	CG6483						CG43122	CG3879
							CG8639	CG11711
							CG8108	CG42768
							CG7392	CG7438
							CG2028	CG33115
							CG17520	CG11051
							CG15224	CG18111
							CG12424	CG7592
							CG3738	CG14489
							CG32251	CG1963
							CG3800	CG1049
							CG42312	CG14745
							CG1084	CG15678
							CG1621	CG12703
							CG6384	CG33103
							CG6383	CG3870
							CG8669	CG12918
							CG6038	CG12292
							CG17218	CG9453
							CG14938	CG4099
							CG7664	CG8449
							CG2038	CG7052
							CG7583	CG6890
							CG1311	CG32744
							CG6998	CG15261
							CG6292	CG31764
							CG9745	CG13503
							CG5102	CG7816
							CG4952	CG11312
							CG42840	CG32412
							CG5201
							CG4974
							CG1772
							CG17023
							CG5370
							CG6169
							CG5935
							CG3619
							CG2207
							CG18250
							CG12284
							CG42799
							CG1725
							CG3629
							CG5452
							CG17051
							CG14226
							CG34401
							CG4654
							CG6033
							CG17348
							CG17941
							CG12223
							CG4584
							CG40478
							CG32346
							CG7776
							CG6104
							CG8346
							CG8361
							CG8337
							CG14548
							CG8328
							CG8333
							CG15191
							CG6376
							CG4399
							CG2904
							CG1765
							CG12676
							CG6311
							CG10079
							CG9177
							CG10840
							CG4262
							CG4220
							CG2781
							CG13387
							CG1007
							CG10847
							CG6513
							CG3303
							CG14998
							CG1511
							CG4114
							CG8933
							CG13188
							CG1464
							CG9554
							CG10488
							CG6588
							CG3665
							CG5803
							CG4609
							CG11207
							CG42610
							CG1078
							CG6315
							CG6203
							CG10580
							CG33556
							CG8581
							CG14307
							CG2252
							CG2637
							CG3352
							CG1500
							CG9739
							CG10986
							CG2995
							CG10060
							CG5034
							CG9796
							CG6963
							CG6575
							CG6946
							CG11397
							CG1119
							CG1969
							CG9634
							CG5820
							CG43343
							CG42803
							CG40129
							CG42311
							CG8384
							CG17161
							CG8938
							CG6964
							CG5460
							CG1710
							CG3454
							CG7269
							CG31000
							CG3001
							CG5123
							CG32789
							CG6874
							CG2947
							CG5499
							CG3379
							CR31614
							CG17950
							CG17921
							CG3949
							CG1745
							CG10377
							CG12749
							CG9983
							CG6603
							CG4466
							CG17117
							CG43443
							CG42231
							CG4924
							CG1780
							CG9623
							CG9211
							CG14059
							CG1691
							CG15009
							CG12165
							CG2199
							CG3125
							CG4590
							CG1448
							CG8625
							CG13586
							CG5695
							CG3654
							CG7946
							CG30092
							CG17383
							CG11352
							CG10249
							CG9088
							CG12283
							CG12199
							CG5575
							CG3696
							CG2666
							CG17046
							CG6217
							CG10573
							CG2922
							CG5175
							CG1964
							CG1298
							CG2671
							CG6930
							CG5146
							CG10922
							CG12369
							CG8597
							CG42551
							CG3849
							CG17952
							CG13139
							CG8440
							CG17342
							CG34440
							CG42679
							CR31044
							CR32218
							CR34335
							CR40469
							CR43334
							CR45054
							CR32172
							CR32777
							CR32665
							CG12052
							CG5738
							CG3018
							CG7540
							CG4746
							CG12399
							CG30388
							CG9401
							CG10777
							CG1483
							CG1825
							CG5784
							CG33106
							CG1901
							CG33197
							CG9241
							CG4916
							CG5546
							CG1793
							CG8624
							CG4903
							CG42611
							CG8103
							CG11120
							CG15119
							CG18321
							CG10601
							CG1794
							CG42273
							CG2050
							CG32491
							CG10385
							CG10596
							CG6530
							CG6965
							CG5092
							CG7109
							CG7437
							CG33671
							CG12124
							CG43657
							CG6896
							CG3936
							CG12781
							CG42575
							CG3845
							CG12750
							CG4747
							CG15319
							CG11172
							CG33554
							CG17704
							CG11614
							CG7917
							CG7892
							CG17255
							CG1240
							CG4211
							CG10206
							CG13849
							CG3333
							CG8426
							CG7911
							CG1634
							CG43079
							CG9261
							CG8104
							CG3779
							CG4453
							CG7571
							CG17052
							CG3396
							CG3039
							CG12673
							CG18455
							CG8964
							CG6824
							CG7145
							CG2163
							CG12358
							CG40411
							CG7713
							CG1258
							CG42515
							CG31453
							CG14779
							CG9193
							CG7761
							CG10990
							CG4799
							CG6143
							CG17743
							CG7372
							CG5052
							CG3541
							CG17471
							CG11138
							CG4379
							CG15862
							CG2049
							CG6490
							CG8383
							CG8705
							CG2467
							CG9952
							CG2890
							CG4993
							CG3542
							CG6767
							CG1633
							CG8912
							CG2368
							CG2411
							CG1817
							CG9181
							CG7850
							CG43140
							CG3613
							CG13432
							CG9999
							CG6721
							CG42684
							CG1987
							CG14213
							CG1101
							CG14999
							CG44835
							CG2161
							CG8865
							CG6014
							CG8606
							CG9412
							CG10279
							CG42277
							CG3312
							CG16982
							CG8998
							CG9774
							CG32096
							CG5422
							CG15220
							CG7434
							CG1100
							CG4319
							CG1527
							CG3178
							CG5655
							CG4125
							CG9373
							CG4385
							CG6995
							CG31868
							CG12758
							CG2507
							CG5580
							CG43398
							CG7590
							CG8544
							CG30069
							CG10497
							CG5227
							CG32717
							CG6782
							CG32209
							CG4299
							CG6987
							CG3605
							CG11985
							CG3722
							CG45051
							CG8815
							CG9949
							CG10624
							CG7224
							CG10706
							CG9936
							CG12819
							CG1417
							CG17494
							CG3412
							CG43427
							CG5352
							CG6057
							CG10212
							CG10753
							CG8427
							CG18591
							CG16792
							CG16725
							CG4013
							CG32858
							CG3231
							CG8749
							CG9990
							CG11121
							CG15154
							CG9027
							CG14438
							CG1343
							CG10121
							CG13366
							CG18497
							CG10334
							CG15415
							CG8174
							CG11274
							CG7971
							CG7187
							CG4817
							CG31641
							CG32130
							CG8409
							CG12864
							CG4494
							CG4510
							CG13109
							CG6889
							CG42338
							CG43444
							CG5163
							CG31247
							CG14026
							CG4898
							CG1539
							CG9660
							CG6863
							CG6890
							CG5185
							CG6146
							CG10223
							CG10897
							CG11186
							CG11347
							CG4599
							CG10686
							CG11280
							CG8651
							CG10620
							CG1374
							CG8666
							CG4999
							CG8781
							CG9450
							CG15427
							CG6235
							CG17131
							CG7528
							CG7375
							CG3431
							CG10217
							CR42451
							CR42452
							CG9138
							CG2999
							CG9007
							CG32479
							CG3533
							CG8075
							CG7047
							CG10107
							CG8756
							CG10682
							CG14614
							CG42677
							CG8949
							CG5643
							CG12340
							CG8789
							CG5965
							CG43780
							CG7670
							CG2179
							CG4548
							CG4182
							CG40218
							CG4621
							CG5654
							CG9764
							CG6422
							CG33484

## Sheet: Gba1b vs ctrl, RNA and protein
				RNA-Seq (heads)			proteomics (heads)
CG Number (Annotation ID)	FlyBase Gene ID	Gene Symbol	Gene Name	FC (RNA)	p value	FDR	FlyBase Polypeptide ID	Isoform	FC (protein, 264 h)	p value 240 h	adj p value 240 h
CG32475	FBgn0052475	mthl8	methuselah-like 8	2442.7	1.75372e-23	1.91208e-19
CG32581	FBgn0052581	sordd2	suppression of retinal degeneration disease 1 upon overexpression 2	1853.2	2.17259e-22	7.89591e-19
CG11697	FBgn0030313	Reepl1	Receptor accessory protein like 1	1254.18	2.06285e-14	1.51571e-11
CR45838	FBgn0267498	18SrRNA:CR45838	18S ribosomal RNA:CR45838	162.193	1.07023e-11	3.24131e-09
CG42792	FBgn0261925	CG42792	-	154.824	0.000123281	0.00381855
CG33832	FBgn0053832	His2A:CG33832	His2A:CG33832	112.895	0.000136786	0.00410849
CG42825	FBgn0262007	CG42825	-	77.6117	4.19896e-10	6.93656e-08
CG7629	FBgn0038530	AttD	Attacin-D	66.9883	1.58311e-08	1.51409e-06
CG4650	FBgn0032549	CG4650	-	65.2202	9.49991e-16	1.56412e-12	FBpp0290909	CG4650-PB	0.894067	0.134716	0.389564
CG42680	FBgn0261566	CG42680	-	54.0446	6.8016e-06	0.000301455
CG43175	FBgn0262794	CG43175	-	47.9569	1.49408e-12	6.03331e-10
CG3212	FBgn0031547	Sr-CIV	Scavenger receptor class C, type IV	32.5733	1.25931e-07	8.63538e-06
CG5372	FBgn0034880	ItgaPS5	Integrin alphaPS5 subunit	27.0291	1.33965e-08	1.35243e-06	FBpp0071972	ItgaPS5-PA	1.42947	0.355164	0.655066
CG12242	FBgn0010041	GstD5	Glutathione S transferase D5	22.8336	7.09314e-12	2.34353e-09
CG6639	FBgn0032638	SPH93	Serine protease homolog 93	22.5606	4.34101e-06	0.000202265	FBpp0080557	SPH93-PA	1.01621	0.948722	0.982971
CG9120	FBgn0004431	LysX	Lysozyme X	20.8204	5.5575e-09	6.44611e-07
CG31449	FBgn0013277	Hsp70Ba	Heat shock protein 70 Ba	18.2344	1.79447e-05	0.000697897
CG30091	FBgn0050091	CG30091	-	17.4746	1.5385e-05	0.000607763
CG8565	FBgn0030697	CG8565	-	17.2768	0.000544396	0.0133985
CG33458	FBgn0053458	CG33458	-	17.0518	9.17894e-09	9.90871e-07
CG18557	FBgn0031470	CG18557	-	15.4418	5.91092e-07	3.44635e-05
CG1944	FBgn0033395	Cyp4p2	Cytochrome P450 4p2	14.7077	2.68803e-12	1.0467e-09	FBpp0087672	Cyp4p2-PA	5.36936	0.12316	0.371505
CG5399	FBgn0038353	CG5399	-	14.3104	0.000390015	0.0100055
CG44404	FBgn0265577	IBIN	Induced by Infection	11.372	4.7522e-06	0.000219548
CG4799	FBgn0287720	Pen	Pendulin	11.2106	0.00146456	0.0310518
CG3117	FBgn0031471	CG3117	-	10.3805	8.05069e-06	0.00034832
CG33459	FBgn0053459	CG33459	-	10.0052	3.69722e-05	0.00133039
CG6891	FBgn0030955	CG6891	-	9.87878	1.43137e-14	1.39251e-11	FBpp0074402	CG6891-PA	16.4228	5.75739e-07	2.96295e-05
CG5609	FBgn0038838	TotB	Turandot B	9.61442	3.15256e-06	0.000150098
CG18096	FBgn0041183	Tep1	Thioester-containing protein 1	9.24096	1.09543e-09	1.68219e-07	FBpp0080369	Tep1-PA	0.80467	0.509474	0.769914
CG9188	FBgn0031878	sip2	septin interacting protein 2	8.8375	0.000432507	0.0109666
CG10232	FBgn0039108	CG10232	-	8.79416	4.66858e-08	3.71544e-06
CG44250	FBgn0265185	CG44250	-	8.68893	3.10937e-05	0.00113763
CG43210	FBgn0262846	CG43210	-	8.51978	7.67765e-07	4.35802e-05
CG9155	FBgn0010246	Myo61F	Myosin 61F	8.44806	1.47156e-13	1.00278e-10	FBpp0072565	Myo61F-PC	5.5746	0.379547	0.678394
CG18563	FBgn0032639	CG18563	-	8.22083	3.98725e-08	3.26184e-06
CG30087	FBgn0050087	CG30087	-	8.21251	1.14387e-06	6.23581e-05
CG4500	FBgn0286723	hll	heimdall	8.19088	0.000226122	0.00628642
CG30088	FBgn0050088	CG30088	-	8.09272	3.45162e-10	6.10335e-08
CG16876	FBgn0260011	NimC4	Nimrod C4	8.0181	5.34468e-13	2.53361e-10
CG33465	FBgn0053465	CG33465	-	7.72883	1.48307e-06	7.81156e-05
CG31193	FBgn0044810	TotX	Turandot X	6.70131	6.118e-11	1.33409e-08	FBpp0083389	TotX-PA	2.23145	0.0382628	0.173997
CG10459	FBgn0033440	CG10459	-	6.63277	7.76747e-06	0.000338755
CG13488	FBgn0034670	CG13488	-	6.57373	5.55521e-10	9.04006e-08
CG14193	FBgn0030994	HP1D3csd	Heterochromatin Protein 1D3 chromoshadow domain	6.31814	2.46356e-08	2.21985e-06
CG31509	FBgn0028396	TotA	Turandot A	6.27744	5.47355e-09	6.417e-07	FBpp0083378	TotA-PA	11.2302	4.34831e-07	2.43683e-05
CG17795	FBgn0035623	mthl2	methuselah-like 2	6.18748	4.60917e-17	1.00508e-13
CG7763	FBgn0040503	CG7763	-	6.01997	1.08996e-08	1.14267e-06
CG30098	FBgn0050098	CG30098	-	5.80206	1.25526e-08	1.27907e-06
CR43855	FBgn0264437	lncRNA:CR43855	long non-coding RNA:CR43855	5.72726	9.70682e-12	3.02381e-09
CG7241	FBgn0038095	Cyp304a1	Cytochrome P450 304a1	5.7116	3.25677e-06	0.000154385
CR45046	FBgn0266406	asRNA:CR45046	antisense RNA:CR45046	5.55686	8.27423e-05	0.00266905
CG18816	FBgn0042086	Tsp42Eb	Tetraspanin 42Eb	5.4179	9.15229e-08	6.56496e-06
CG31508	FBgn0044812	TotC	Turandot C	5.30665	8.97137e-07	5.042e-05	FBpp0083379	TotC-PA	43.7633	7.54402e-06	0.000218053
CG1762	FBgn0010395	Itgbn	Integrin betanu subunit	5.1518	2.14283e-10	4.24788e-08
CG17820	FBgn0038914	fit	female-specific independent of transformer	4.94606	7.65639e-07	4.35802e-05
CG10814	FBgn0033830	CG10814	-	4.9411	0.000133486	0.00403158
CG4793	FBgn0028514	CG4793	-	4.91513	5.74017e-05	0.00196808	FBpp0289839	CG4793-PD	0.681353	0.318156	0.621912
CG11671	FBgn0037562	Nazo	-	4.89121	2.92059e-05	0.00107216
CG10810	FBgn0283461	Drs	Drosomycin	4.77025	0.000776453	0.0183637
CG12505	FBgn0033926	Arc1	Activity-regulated cytoskeleton associated protein 1	4.75789	1.97059e-14	1.51571e-11	FBpp0086687	Arc1-PA	5.45077	2.99705e-08	2.93366e-06
CG14745	FBgn0043575	PGRP-SC2	Peptidoglycan recognition protein SC2	4.63882	0.000257838	0.00695842
CG30287	FBgn0050287	CG30287	-	4.52029	6.14792e-08	4.68747e-06
CG7635	FBgn0030993	Mec2	Mec2	4.48198	6.70215e-11	1.43281e-08	FBpp0074440	Mec2-PA	17.2311	1.546e-05	0.000395402
CR45845	FBgn0267505	pre-rRNA:CR45845	ribosomal RNA primary transcript:CR45845	4.47614	1.03175e-09	1.60702e-07
CG4249	FBgn0028525	c(2)M	crossover suppressor on 2 of Manheim	4.44023	1.04088e-05	0.000438176
CG32650	FBgn0052650	CG32650	-	4.43025	2.11285e-06	0.000107142
CR32553	FBgn0052553	lncRNA:CR32553	long non-coding RNA:CR32553	4.40741	2.41403e-08	2.19334e-06
CG34437	FBgn0085466	CG34437	-	4.32893	3.9963e-05	0.00141927
CG30090	FBgn0050090	CG30090	-	4.26513	3.19231e-09	3.9997e-07
CG8502	FBgn0033725	Cpr49Ac	Cuticular protein 49Ac	4.26308	0.000433778	0.0109733
CG33468	FBgn0053468	CG33468	-	4.21906	2.00355e-05	0.00076114
CG8083	FBgn0025709	CNT2	Concentrative nucleoside transporter 2	4.21129	8.04884e-06	0.00034832
CG13780	FBgn0031888	Pvf2	PDGF- and VEGF-related factor 2	4.15338	9.448e-11	1.98099e-08
CG5765	FBgn0034294	Muc55B	Mucin 55B	4.13052	1.98163e-05	0.000755446
CG17855	FBgn0032124	CG17855	-	4.09828	3.56703e-05	0.00128779
CG6188	FBgn0038074	Gnmt	Glycine N-methyltransferase	4.09386	5.36201e-08	4.17586e-06	FBpp0082120	Gnmt-PA	15.7752	5.78296e-08	5.19236e-06
CR43152	FBgn0262682	asRNA:CR43152	antisense RNA:CR43152	4.06757	4.14001e-05	0.00146079
CG2110	FBgn0033292	Cyp4ad1	Cytochrome P450 4ad1	4.06366	0.000100513	0.0031765
CG18636	FBgn0032551	CG18636	-	4.04688	0.00195347	0.0397363
CG31704	FBgn0051704	CG31704	-	4.02759	1.31434e-11	3.87304e-09
CG5164	FBgn0034335	GstE1	Glutathione S transferase E1	3.98968	4.78896e-13	2.37337e-10	FBpp0085850	GstE1-PA	2.05873	2.0346e-07	1.36286e-05
CG5204	FBgn0032473	kmg	kumgang	3.90728	2.96064e-07	1.89882e-05	FBpp0080014	CG5204-PA	0.923711	0.278227	0.578954
CG31770	FBgn0028430	He	Hemese	3.80574	2.93715e-06	0.000142558
CG34180	FBgn0085209	CG34180	-	3.79292	0.000129076	0.00395314
CG6687	FBgn0038299	Spn88Eb	Serpin 88Eb	3.77791	2.55982e-10	4.98387e-08
CG8501	FBgn0033724	CG8501	-	3.65297	1.56457e-06	8.20121e-05
CG3401	FBgn0288686	betaTub60D	beta-Tubulin at 60D	3.64275	4.25204e-13	2.20762e-10	FBpp0072177	betaTub60D-PA	36.4594	5.37669e-10	1.74535e-07
CG42876	FBgn0262150	CG42876	-	3.63175	6.08074e-07	3.52651e-05
CG12716	FBgn0030439	CG12716	-	3.60559	5.61264e-07	3.30782e-05	FBpp0073583	CG12716-PA	0.793039	0.827034	0.941739
CG42329	FBgn0259229	CG42329	-	3.59873	1.19786e-06	6.43362e-05	FBpp0289074	CG42329-PA	0.817406	0.699696	0.880796
CG42751	FBgn0261805	CG42751	-	3.57867	3.18224e-07	1.98688e-05
CR32368	FBgn0052368	lncRNA:CR32368	long non-coding RNA:CR32368	3.5308	8.3506e-05	0.00268574
CG1558	FBgn0027259	Kmn1	kinetochore Mis12-Ndc80 network component 1	3.52	3.75593e-11	9.74921e-09
CG32641	FBgn0052641	CG32641	-	3.49479	1.00421e-15	1.56412e-12
CG43179	FBgn0262808	CG43179	-	3.48173	7.46662e-08	5.538e-06
CG13641	FBgn0039239	CG13641	-	3.4629	1.104e-06	6.07925e-05
CG30059	FBgn0260475	CG30059	-	3.46062	0.000652889	0.0157488
CG42363	FBgn0259709	CG42363	-	3.45968	0.000208625	0.00589284
CG15066	FBgn0034328	BomBc1	Bomanin Bicipital 1	3.43585	1.46095e-08	1.43502e-06
CG4259	FBgn0031389	CG4259	-	3.42432	2.93751e-09	3.81281e-07
CG4250	FBgn0034761	CG4250	-	3.38795	1.41105e-11	4.04859e-09	FBpp0071776	CG4250-PA	18.9173	0.000973337	0.0107808
CG15347	FBgn0030040	CG15347	-	3.38193	7.46867e-10	1.19751e-07	FBpp0071185	CG15347-PA	7.9047	0.000102823	0.00174964
CG10489	FBgn0035644	PolE2	DNA polymerase epsilon subunit 2	3.34236	0.00195172	0.0397363
CG15065	FBgn0040734	BomS5	Bomanin Short 5	3.33715	1.60644e-10	3.24352e-08
CG7863	FBgn0033051	Strica	Ser/Thr-rich caspase	3.31478	4.399e-07	2.66457e-05	FBpp0085364	Strica-PA	0.230864	0.230104	0.524602
CG7249	FBgn0031726	Cyp6a16	Cytochrome P450 6a16	3.25226	0.000402393	0.0102988
CG33338	FBgn0267339	p38c	p38c MAP kinase	3.23614	3.56027e-10	6.10335e-08	FBpp0083967	p38c-PA	0.276406	0.215083	0.503691
CG12051	FBgn0000043	Act42A	Actin 42A	3.20549	1.54492e-15	2.10554e-12
CG11709	FBgn0030310	PGRP-SA	Peptidoglycan recognition protein SA	3.17868	4.72325e-11	1.11951e-08	FBpp0073358	PGRP-SA-PA	4.79455	0.000133191	0.00217015
CG14027	FBgn0031701	TotM	Turandot M	3.05437	0.00174653	0.0362023	FBpp0078708	TotM-PA	6.97789	0.00665814	0.0481632
CG18730	FBgn0000079	Amy-p	Amylase proximal	3.02888	0.00018004	0.0052768
CG30002	FBgn0260474	CG30002	-	3.02716	5.72664e-12	2.01411e-09
CG9989	FBgn0039593	Sid	Stress induced DNase	2.99955	1.65762e-08	1.55802e-06
CG14644	FBgn0250821	CG14644	-	2.96953	0.000780609	0.018422	FBpp0078620	CG14644-PA	1.3415	0.444069	0.724661
CG42867	FBgn0262141	CG42867	-	2.96733	1.90163e-06	9.77992e-05
CG18609	FBgn0034382	CG18609	-	2.95337	3.95976e-05	0.00141089
CG1395	FBgn0003525	stg	string	2.93775	9.30837e-06	0.000397997	FBpp0084766	stg-PA	0.478933	0.347447	0.649923
CG18106	FBgn0025583	BomS2	Bomanin Short 2	2.90277	1.34494e-09	1.98161e-07
CG43402	FBgn0263321	CGe43402	-	2.8849	6.15444e-07	3.55036e-05	FBpp0310389	CG43402-PB	2.23082	0.32084	0.624664
CR41606	FBgn0085816	CR41606		2.86979	0.00142875	0.0305444
CG42565	FBgn0260767	CG42565	-	2.86403	0.0017745	0.0365735
CG10996	FBgn0030525	CG10996	-	2.84438	0.00134503	0.0289248
CG8936	FBgn0065032	Arpc3B	Actin-related protein 2/3 complex, subunit 3B	2.83252	1.36758e-08	1.36795e-06
CG9616	FBgn0038214	CG9616	-	2.80823	0.000130253	0.00395583
CG34215	FBgn0085244	CG34215	-	2.80052	1.40555e-09	2.0433e-07	FBpp0111323	CG34215-PA	1.4713	0.000551817	0.00684902
CG34054	FBgn0054054	CG34054	-	2.78937	2.52074e-08	2.25275e-06
CG30154	FBgn0050154	CG30154	-	2.78008	5.55583e-07	3.29213e-05
CG12837	FBgn0033139	Tsp42Er	Tetraspanin 42Er	2.77039	5.58982e-05	0.00192258
CG18477	FBgn0028864	CG18477	-	2.76677	2.2826e-08	2.09136e-06
CG9241	FBgn0032929	Mcm10	Minichromosome maintenance 10	2.75999	0.000892891	0.0203665
CG1773	FBgn0033439	CG1773	-	2.74829	2.65863e-10	5.08544e-08
CG45488	FBgn0267044	CG45488	-	2.71733	0.000158477	0.00469532
CG30125	FBgn0050125	Ir56a	Ionotropic receptor 56a	2.7126	0.000200856	0.00576298
CG4139	FBgn0030334	Karl	Karl	2.69676	3.07053e-13	1.6739e-10
CG3984	FBgn0038291	CG3984	-	2.69405	0.000257377	0.00695842
CR44372	FBgn0265510	asRNA:CR44372	antisense RNA:CR44372	2.66994	8.06992e-05	0.00261864
CG18067	FBgn0034512	Bbd	Bombardier	2.66324	1.38586e-10	2.85095e-08	FBpp0085534	CG18067-PA	3.10857	2.05266e-08	2.47492e-06
CG13345	FBgn0086356	tum	tumbleweed	2.65562	0.00219311	0.0438742
CG6046	FBgn0024491	Bin1	Bicoid interacting protein 1	2.64853	5.65297e-13	2.5681e-10	FBpp0082731	Bin1-PA	1.02289	0.960795	0.986695
CG34003	FBgn0054003	NimB3	Nimrod B3	2.6433	3.51893e-08	2.97418e-06
CG31955	FBgn0051955	CG31955	-	2.6413	3.00738e-07	1.91751e-05
CG8292	FBgn0032004	CG8292	-	2.61977	0.000413582	0.0105604
CG31705	FBgn0028490	CG31705	-	2.60184	2.70907e-13	1.55458e-10	FBpp0079829	CG31705-PA	2.07626	0.0026893	0.0245646
CG42711	FBgn0261628	CG42711	-	2.55922	3.25347e-10	6.10335e-08
CG17681	FBgn0032668	CG17681	-	2.51613	0.00019794	0.00569429
CG5717	FBgn0041709	yellow-g	yellow-g	2.50521	5.95251e-05	0.00203449
CG11765	FBgn0033518	Prx2540-2	Peroxiredoxin 2540-2	2.50034	1.93539e-05	0.000745639	FBpp0087354	Prx2540-2-PA	1.19422	0.0144326	0.0872575
CG33460	FBgn0053460	CG33460	-	2.4856	6.64094e-08	4.99353e-06
CG4927	FBgn0034139	CG4927	-	2.48343	2.34977e-07	1.5341e-05
CG4373	FBgn0034756	Cyp6d2	Cytochrome P450 6d2	2.46511	6.62147e-05	0.00222135
CG5791	FBgn0040582	BomBc3	Bomanin Bicipital 3	2.45162	3.09674e-09	3.92602e-07	FBpp0083578	CG5791-PA	1.37483	0.0176984	0.101202
CG9675	FBgn0030774	sphe	spheroide	2.44337	0.000248584	0.00679276
CG16836	FBgn0040735	BomT2	Bomanin Tailed 2	2.43733	2.89226e-09	3.79932e-07
CG30026	FBgn0050026	CG30026	-	2.43616	2.5915e-08	2.29716e-06
CG11226	FBgn0037195	CG11226	-	2.43465	0.000802279	0.0188518
CG13941	FBgn0033928	Arc2	Arc2	2.4158	4.33661e-08	3.50238e-06
CG5363	FBgn0004106	Cdk1	Cyclin-dependent kinase 1	2.4013	0.000506741	0.0125854
CG12224	FBgn0037974	CG12224	-	2.39061	2.17678e-09	2.93005e-07	FBpp0297636	CG12224-PB	0.704755	0.00840707	0.0580652
CG16898	FBgn0034480	CG16898	-	2.32833	7.23424e-06	0.000319332	FBpp0085633	CG16898-PA	1.32992	0.124926	0.373364
CG11034	FBgn0031741	CG11034	-	2.32813	9.10056e-08	6.56496e-06
CG30148	FBgn0050148	CG30148	-	2.32162	3.60634e-09	4.41796e-07
CG7384	FBgn0032262	CG7384	-	2.30868	1.15629e-09	1.727e-07
CG16963	FBgn0005664	Crys	Crystallin	2.28939	0.000254438	0.00690084	FBpp0079865	Crys-PA	1.03642	0.365632	0.664786
CG13741	FBgn0033374	Boot	Bootlegger	2.28034	1.00063e-06	5.56625e-05
CG33494	FBgn0053494	CG33494	-	2.27853	5.1161e-11	1.18683e-08
CG13422	FBgn0034511	GNBP-like3	GNBP-like 3	2.2777	1.52297e-08	1.48259e-06	FBpp0085532	GNBP-like3-PA	1.27976	0.00524243	0.0405865
CG18550	FBgn0041710	yellow-f	yellow-f	2.27578	1.67139e-07	1.11799e-05
CG15067	FBgn0034331	BomBc2	Bomanin Bicipital 2	2.27551	6.83173e-09	7.60065e-07	FBpp0085907	CG15067-PA	1.44145	0.000329146	0.00453921
CG16844	FBgn0040736	BomS3	Bomanin Short 3	2.27291	5.76427e-09	6.61557e-07
CG2081	FBgn0030262	Vago	Vago	2.27201	1.00955e-05	0.000428294
CG6305	FBgn0033869	Cpr50Cb	Cuticular protein 50Cb	2.27067	7.43792e-05	0.00244573	FBpp0086756	Cpr50Cb-PA	4.88201	0.000131488	0.0021507
CG13272	FBgn0086673	CG13272	-	2.25262	1.35405e-05	0.000542765
CG13796	FBgn0031939	CG13796	-	2.25246	1.21193e-07	8.41637e-06
CG30082	FBgn0050082	CG30082	-	2.25108	0.00215646	0.0432205
CG4269	FBgn0034741	CG4269	-	2.24942	0.000724361	0.0172057
CG18108	FBgn0034329	BomS1	Bomanin Short 1	2.21901	6.90216e-09	7.60144e-07
CG15117	FBgn0034417	CG15117	-	2.21848	1.66728e-07	1.11799e-05	FBpp0085778	CG15117-PB	1.54076	0.00801749	0.0557394
CG18186	FBgn0034255	Oxp	Oxpecker	2.21347	0.000272822	0.00730855
CG4778	FBgn0027600	obst-B	obstructor-B	2.21262	4.80866e-05	0.00167504	FBpp0079524	obst-B-PA	1.22896	0.809325	0.932594
CG7130	FBgn0037151	CG7130	-	2.18773	9.27001e-06	0.000397917
CG43202	FBgn0262838	BomT1	Bomanin Tailed 1	2.18262	2.5077e-06	0.00012316
CG44014	FBgn0264776	CG44014	-	2.18103	2.62964e-09	3.49645e-07
CG34291	FBgn0085320	CG34291	-	2.15829	1.17255e-05	0.00048982
CG4757	FBgn0027584	CG4757	-	2.13368	0.000305283	0.00809855	FBpp0081815	CG4757-PA	2.04276	0.00328184	0.028264
CG17104	FBgn0040496	CG17104	-	2.12718	8.22235e-05	0.00266019
CG3440	FBgn0003046	Pcp	Pupal cuticle protein	2.12617	0.000473707	0.0118459	FBpp0079016	Pcp-PA	0.891575	0.910817	0.970973
CG5992	FBgn0036752	Adgf-A	Adenosine deaminase-related growth factor A	2.10553	1.26773e-05	0.000517681
CG43109	FBgn0262569	CG43109	-	2.10219	0.000307385	0.0081345
CG11842	FBgn0039629	CG11842	-	2.10116	1.1431e-09	1.727e-07
CG8046	FBgn0033388	CG8046	-	2.09785	0.000585142	0.0142725
CG12846	FBgn0029507	Tsp42Ed	Tetraspanin 42Ed	2.09662	1.55147e-08	1.49696e-06	FBpp0085513	Tsp42Ed-PA	4.24703	2.50571e-06	9.70102e-05
CG33990	FBgn0067905	Dso2	Daisho2	2.04196	4.45282e-08	3.56979e-06
CR40469	FBgn0058469	lncRNA:CR40469	long non-coding RNA:CR40469	2.03799	7.42212e-05	0.00244573
CG5613	FBgn0030839	ENGase	Endo-beta-N-acetylglucosaminidase	2.03549	5.04155e-08	3.95454e-06
CG9509	FBgn0030594	fiz	fezzik	2.03077	3.84846e-05	0.00137983	FBpp0073795	CG9509-PA	1.31928	0.544848	0.792847
CG3239	FBgn0029769	frma	fra mauro	2.02932	2.12273e-09	2.89301e-07
CR46195	FBgn0267914	asRNA:CR46195	antisense RNA:CR46195	2.02675	5.74365e-07	3.36683e-05
CG3135	FBgn0003390	shf	shifted	2.02358	1.03803e-07	7.3491e-06
CG9518	FBgn0030590	CG9518	-	2.00725	6.17962e-05	0.00209895
CG10842	FBgn0015037	Cyp4p1	Cytochrome P450 4p1	1.99601	1.77822e-09	2.51791e-07	FBpp0087673	Cyp4p1-PA	4.48402	1.7693e-08	2.26256e-06
CG7816	FBgn0039714	Zip99C	Zinc/iron regulated transporter-related protein 99C	1.99335	1.97882e-09	2.73102e-07	FBpp0088863	Zip99C-PG	14.0026	4.84661e-07	2.58895e-05
CG4078	FBgn0029798	Rtel1	Regulator of telomere elongation helicase 1	1.98178	4.87294e-09	5.83843e-07
CG4680	FBgn0036627	Gagr	Gag-related	1.97856	1.60632e-08	1.52293e-06
CG18104	FBgn0023535	arg	arginase	1.97854	0.000328451	0.0085759
CG2444	FBgn0030326	CG2444	-	1.97835	7.91176e-05	0.00258269	FBpp0073376	CG2444-PA	0.908172	0.840992	0.947018
CG31272	FBgn0051272	CG31272	-	1.96632	5.41777e-05	0.0018693
CG4860	FBgn0037999	CG4860	-	1.96352	7.58678e-06	0.000332203
CG30489	FBgn0050489	Cyp12d1-p	Cytochrome P450 12d1 proximal	1.9536	1.15482e-05	0.00048427	FBpp0088437	Cyp12d1-p-PA	0.520192	0.145415	0.404553
CG18522	FBgn0267408	AOX1	Aldehyde oxidase 1	1.95183	2.26264e-07	1.48612e-05	FBpp0082608	AOX1-PA	2.05532	0.0143609	0.0870544
CG14257	FBgn0039479	CG14257	-	1.9494	0.000626245	0.0151732
CG10336	FBgn0032698	CG10336	-	1.94894	9.23139e-05	0.0029344
CG16799	FBgn0034538	CG16799	-	1.94836	1.02585e-06	5.67756e-05
CG4962	FBgn0036597	CG4962	-	1.94416	0.00147084	0.0310786
CG6472	FBgn0034166	CG6472	-	1.94292	7.50565e-05	0.00245748
CG6698	FBgn0029147	NtR	NtR	1.93284	3.43742e-10	6.10335e-08
CG10045	FBgn0001149	GstD1	Glutathione S transferase D1	1.93249	3.45166e-08	2.94012e-06	FBpp0082077	GstD1-PA	1.50153	9.39801e-06	0.000262646
CG4120	FBgn0036806	Cyp12c1	Cytochrome P450 12c1	1.92499	4.56573e-07	2.75029e-05
CG44325	FBgn0265413	CG44325	-	1.91955	2.43467e-06	0.000120114
CG14907	FBgn0038455	CG14907	-	1.89977	2.04791e-06	0.000104338	FBpp0082799	CG14907-PA	0.931155	0.703367	0.88184
CG31817	FBgn0028899	CG31817	-	1.8931	1.21778e-05	0.000501036	FBpp0300163	CG31817-PB	1.0522	0.958923	0.986543
CG8665	FBgn0032945	CG8665	-	1.89264	2.2438e-07	1.48267e-05	FBpp0081045	CG8665-PA	4.90183	9.0672e-08	7.28097e-06
CG4181	FBgn0010038	GstD2	Glutathione S transferase D2	1.88428	0.000259986	0.00699908	FBpp0082041	GstD2-PA	1.04141	0.654317	0.852227
CG17224	FBgn0031489	CG17224	-	1.88225	3.18906e-07	1.98688e-05	FBpp0077355	CG17224-PA	1.78886	0.00239216	0.0223834
CG31904	FBgn0260479	CG31904	-	1.86293	0.000295876	0.00788738
CG11686	FBgn0040551	CG11686	-	1.85646	2.18106e-06	0.000109083
CG14695	FBgn0037850	CG14695	-	1.85575	1.6637e-05	0.000653735	FBpp0081811	CG14695-PA	1.65724	0.238071	0.536289
CG1092	FBgn0037228	CG1092	-	1.8487	5.91084e-09	6.71311e-07
CG12405	FBgn0033520	Prx2540-1	Peroxiredoxin 2540-1	1.84539	0.000816756	0.019028
CG30101	FBgn0050101	Vajk4	-	1.84138	3.27609e-05	0.00119064
CG5940	FBgn0000404	CycA	Cyclin A	1.83803	0.00192173	0.0393108
CG7777	FBgn0033635	Prip	Prip	1.8368	5.34907e-09	6.33922e-07
CG33499	FBgn0053499	Sdic4	Sperm-specific dynein intermediate chain 4	1.83116	0.000671441	0.0160895
CG1572	FBgn0030309	CG1572	-	1.82927	6.1787e-09	6.94499e-07	FBpp0073388	CG1572-PA	3.03312	0.000250114	0.00362709
CG10236	FBgn0002526	LanA	Laminin A	1.82417	1.14976e-06	6.23676e-05	FBpp0076722	LanA-PA	1.19513	0.000780457	0.00907087
CG10363	FBgn0041180	Tep4	Thioester-containing protein 4	1.82086	4.00886e-08	3.26184e-06	FBpp0080795	Tep4-PA	24.7719	9.82507e-10	2.30343e-07
CG5322	FBgn0032253	LManI	Lysosomal alpha-mannosidase I	1.81195	8.79107e-08	6.38994e-06
CG17531	FBgn0063493	GstE7	Glutathione S transferase E7	1.80198	6.2937e-05	0.00213106	FBpp0085856	GstE7-PA	1.61709	0.371042	0.670889
CG16873	FBgn0028936	NimB5	Nimrod B5	1.80148	3.07104e-09	3.92602e-07
CG43064	FBgn0262366	CG43064	-	1.80141	0.00035131	0.00905516	FBpp0293191	CG43064-PA	0.440504	0.0646655	0.246496
CG7106	FBgn0040099	lectin-28C	lectin-28C	1.7997	4.38339e-07	2.66457e-05	FBpp0300410	lectin-28C-PB	3.34586	1.92385e-09	3.38277e-07
CG17533	FBgn0063492	GstE8	Glutathione S transferase E8	1.79483	0.000308452	0.00814298
CG9512	FBgn0030593	CG9512	-	1.79196	2.45181e-07	1.5912e-05	FBpp0073796	CG9512-PA	1.6717	3.91891e-05	0.00080431
CG10460	FBgn0034443	cer	crammer	1.78524	2.99001e-06	0.000144248	FBpp0085735	cer-PA	1.3371	0.010934	0.0705527
CG11822	FBgn0031261	nAChRbeta3	nicotinic Acetylcholine Receptor beta3	1.78458	5.47994e-08	4.23744e-06
CG16978	FBgn0040972	CG16978	-	1.78215	2.79604e-08	2.41947e-06
CG4944	FBgn0026084	cib	ciboulot	1.77995	3.69307e-09	4.47395e-07	FBpp0070608	cib-PC	1.784	1.0848e-06	4.97595e-05
CG12766	FBgn0035476	CG12766	-	1.77429	0.000204882	0.00581727
CG7997	FBgn0034117	CG7997	-	1.77132	3.52611e-06	0.000166429	FBpp0086315	CG7997-PB	1.6635	0.000437384	0.00567926
CG44006	FBgn0264748	CG44006	-	1.75837	0.000250218	0.00682033	FBpp0306249	CG44006-PA	0.709598	0.000888172	0.0100755
CG1208	FBgn0037386	CG1208	-	1.75586	1.37941e-07	9.39979e-06
CG7122	FBgn0030893	RhoGAP16F	Rho GTPase activating protein at 16F	1.74928	5.88829e-06	0.00026639	FBpp0074287	RhoGAP16F-PB	2.81825	0.545392	0.792932
CG15231	FBgn0040653	Dso1	Daisho1	1.74815	2.20308e-05	0.000834035
CG6310	FBgn0036121	CG6310	-	1.74671	3.04364e-06	0.000146189
CG3978	FBgn0003117	pnr	pannier	1.74265	8.57735e-05	0.00274249
CG10112	FBgn0033942	Cpr51A	Cuticular protein 51A	1.74059	0.00115946	0.0257467	FBpp0086643	Cpr51A-PA	1.35649	0.00941575	0.062871
CG6357	FBgn0033875	CG6357	-	1.74033	1.19937e-08	1.2454e-06	FBpp0086764	CG6357-PA	0.943959	0.326258	0.629543
CG1942	FBgn0033215	Dgat2	Diacylglycerol O-acyltransferase 2	1.73129	0.000381681	0.00981479
CG44004	FBgn0264746	CG44004	-	1.72619	0.000526659	0.0130208
CG2678	FBgn0014931	CG2678	-	1.7212	0.00140465	0.0300882
CG8942	FBgn0259896	NimC1	Nimrod C1	1.71584	3.22822e-09	3.9997e-07
CG11699	FBgn0030311	CG11699	-	1.70767	3.18552e-07	1.98688e-05
CG10924	FBgn0034356	Pepck2	Phosphoenolpyruvate carboxykinase 2	1.70725	1.2332e-05	0.000505474	FBpp0085878	CG10924-PA	1.03664	0.773515	0.915691
CG13877	FBgn0035112	CG13877	-	1.70634	1.2041e-05	0.000497284
CG6113	FBgn0032264	Lip4	Lipase 4	1.70359	1.22783e-07	8.47277e-06	FBpp0079682	Lip4-PA	2.34941	0.0282969	0.139828
CG6084	FBgn0086254	Akr1B	Aldo-keto reductase 1B	1.69149	0.000712963	0.017047	FBpp0075870	CG6084-PA	0.930827	0.452363	0.729639
CG12112	FBgn0030048	CG12112	-	1.68925	1.95208e-05	0.000749422
CG31205	FBgn0051205	CG31205	-	1.68799	1.78602e-06	9.27285e-05	FBpp0289679	CG31205-PB	0.854175	0.53334	0.785339
CG6281	FBgn0025879	Timp	Tissue inhibitor of metalloproteases	1.68522	1.42901e-08	1.41641e-06
CG42566	FBgn0260768	CG42566	-	1.68376	0.00215052	0.0431807
CG43351	FBgn0263083	CG43351	-	1.68365	4.02685e-06	0.000189245
CG2397	FBgn0033304	Cyp6a13	Cytochrome P450 6a13	1.68131	1.28233e-05	0.000519747	FBpp0087770	Cyp6a13-PA	4.25252	2.90329e-06	0.00010562
CG13510	FBgn0034758	CG13510	-	1.6775	0.00198081	0.0402174
CR45115	FBgn0266590	lncRNA:CR45115	long non-coding RNA:CR45115	1.67508	0.00052363	0.0129753
CG8095	FBgn0286785	scb	scab	1.67363	9.19428e-07	5.14078e-05	FBpp0086501	scb-PB	0.942525	0.633067	0.838996
CG8353	FBgn0032002	CG8353	-	1.66817	0.00117483	0.0258772
CG14526	FBgn0027578	Nepl21	Neprilysin-like 21	1.66785	1.22583e-06	6.55158e-05	FBpp0307566	CG14526-PC	1.97871	1.82815e-05	0.000445941
CG4974	FBgn0263930	dally	division abnormally delayed	1.66518	3.01157e-08	2.58544e-06
CG5118	FBgn0031317	Charon	Charon	1.65714	0.000185929	0.00542028	FBpp0077644	Charon-PA	0.374794	0.371735	0.671254
CG14935	FBgn0032382	Mal-B2	Maltase B2	1.6544	0.000229184	0.00632686	FBpp0079860	Mal-B2-PA	1.3392	2.56841e-06	9.85334e-05
CG7532	FBgn0261534	l(2)34Fc	lethal (2) 34Fc	1.64886	0.000331951	0.00861106
CG9238	FBgn0036428	Gbs-70E	Glycogen binding subunit 70E	1.64621	6.25816e-06	0.000280793
CG42486	FBgn0259989	CG42486	-	1.64073	0.000101441	0.00318736
CG3322	FBgn0267348	LanB2	Laminin B2	1.63429	3.08061e-06	0.000147315	FBpp0076111	LanB2-PA	1.27752	0.000171017	0.00268287
CG42365	FBgn0259711	CG42365	-	1.63278	0.000203877	0.00580384	FBpp0289241	CG42365-PA	2.11843	0.343661	0.647376
CG4145	FBgn0000299	Col4a1	Collagen type IV alpha 1	1.62881	2.94189e-06	0.000142558
CG42370	FBgn0259716	Nepl6	Neprilysin-like 6	1.62659	6.01606e-06	0.000271046	FBpp0289246	CG42370-PA	2.16238	0.666033	0.85953
CG8050	FBgn0004629	Cys	Cystatin-like	1.62306	1.51505e-05	0.000600676	FBpp0082439	Cys-PA	0.835484	0.422744	0.707087
CG31777	FBgn0051777	CG31777	-	1.62261	0.00145873	0.0310029
CG1941	FBgn0033214	CG1941	-	1.62107	5.29501e-06	0.000242569
CG8995	FBgn0030695	PGRP-LE	Peptidoglycan recognition protein LE	1.61927	0.000124696	0.00385144
CG5080	FBgn0031313	CG5080	-	1.61442	1.03845e-08	1.09924e-06	FBpp0077646	CG5080-PB	5.55423	7.05413e-10	1.8692e-07
CG8913	FBgn0038465	Irc	Immune-regulated catalase	1.6134	6.2923e-06	0.000281168	FBpp0082814	Irc-PA	2.50943	0.0280668	0.139261
CG13057	FBgn0040074	retinin	retinin	1.61132	0.00151053	0.031794	FBpp0075134	retinin-PA	1.03066	0.724191	0.892809
CG12868	FBgn0033945	CG12868	-	1.61072	4.35573e-05	0.00153195
CG32282	FBgn0052282	Drsl4	Drosomycin-like 4	1.6103	0.000134831	0.00406095	FBpp0072925	Drsl4-PA	0.62103	0.00202849	0.0196787
CG4725	FBgn0039022	Nepl13	Neprilysin-like 13	1.61028	0.00012161	0.00378832
CG18107	FBgn0034330	BomS4	Bomanin Short 4	1.6048	0.000145539	0.00433555
CG31809	FBgn0051809	CG31809	-	1.59646	0.00145067	0.0308919
CG4437	FBgn0035977	PGRP-LF	Peptidoglycan recognition protein LF	1.59525	0.00125689	0.0274077	FBpp0076167	PGRP-LF-PA	0.648364	0.553099	0.79673
CG42259	FBgn0266569	CG42259	-	1.59458	0.000725911	0.0172057
CG7523	FBgn0038533	CG7523	-	1.58171	7.45253e-06	0.000327641	FBpp0082923	CG7523-PA	5.27156	1.74921e-07	1.21011e-05
CG5778	FBgn0038930	BomT3	Bomanin Tailed 3	1.57534	0.000184922	0.00540538
CG10680	FBgn0032836	CG10680	-	1.57301	6.93628e-05	0.00231273	FBpp0080838	CG10680-PA	1.28476	0.624203	0.833587
CG11992	FBgn0014018	Rel	Relish	1.56779	0.000126425	0.00389381	FBpp0088971	Rel-PC	1.57278	0.0825858	0.292131
CG10916	FBgn0034312	CG10916	-	1.56638	7.0426e-05	0.00234102
CG18559	FBgn0041337	Cyp309a2	Cytochrome P450 309a2	1.56602	0.00230207	0.0458019
CG4723	FBgn0039023	Nepl14	Neprilysin-like 14	1.56594	1.79867e-05	0.000697897
CG12800	FBgn0039006	Cyp6d4	Cytochrome P450 6d4	1.56494	0.000223386	0.00622909
CG14934	FBgn0032381	Mal-B1	Maltase B1	1.56225	0.000100429	0.0031765	FBpp0079859	Mal-B1-PA	0.758754	0.861678	0.954404
CG15825	FBgn0032773	fon	fondue	1.56138	0.000418384	0.0106462	FBpp0080763	fon-PB	2.11046	0.00542928	0.0414314
CG13283	FBgn0032613	Nepl9	Neprilysin-like 9	1.55349	0.000129955	0.00395583
CG12012	FBgn0035444	CG12012	-	1.55217	6.54676e-07	3.75681e-05
CG42239	FBgn0250868	CG42239	-	1.54557	0.000140294	0.00420228
CG7052	FBgn0041182	Tep2	Thioester-containing protein 2	1.54505	6.46321e-05	0.00217495	FBpp0079133	Tep2-PA	1.47528	0.00195607	0.0190199
CG15210	FBgn0040850	CG15210	-	1.54447	0.000442872	0.0111516
CG5869	FBgn0028894	GMF	Glia maturation factor	1.54443	0.000190078	0.00551176
CG18262	FBgn0030012	CG18262	-	1.5434	0.00177366	0.0365735
CG3397	FBgn0037975	CG3397	-	1.53691	0.000191015	0.00552425	FBpp0081978	CG3397-PA	0.731755	0.000355406	0.00479174
CG34423	FBgn0085452	CG34423	-	1.53549	0.00162223	0.0336899
CG18321	FBgn0029002	miple2	midkine and pleiotrophin 2	1.53475	0.00175857	0.0363828
CG7438	FBgn0086347	Myo31DF	Myosin 31DF	1.53402	8.03288e-05	0.0026144	FBpp0079625	Myo31DF-PA	3.59482	9.67604e-07	4.58797e-05
CG31866	FBgn0051866	Ada1-2	transcriptional Adaptor 1-2	1.53343	0.00108213	0.0242767
CG1213	FBgn0037387	CG1213	-	1.52153	1.91723e-05	0.000741262	FBpp0078292	CG1213-PA	1.0296	0.912361	0.971048
CG8080	FBgn0033373	CG8080	-	1.51751	0.000188803	0.00548939
CG30269	FBgn0050269	CG30269	-	1.51034	0.000331508	0.00861106
CG12655	FBgn0031080	CG12655	-	1.50701	0.000143095	0.00427444
CG17278	FBgn0046763	peg	pegasus	1.50211	5.09207e-05	0.00176812	FBpp0083449	CG17278-PA	1.69758	0.00126492	0.0134458
CG44141	FBgn0264990	CG44141	-	1.49911	1.79321e-05	0.000697897
CG3821	FBgn0002069	AspRS	Aspartyl-tRNA synthetase	1.49869	2.16946e-06	0.000109003	FBpp0086897	AspRS-PA	2.19473	9.14435e-08	7.28097e-06
CG4099	FBgn0014033	Sr-CI	Scavenger receptor class C, type I	1.49792	0.00062081	0.015075
CG18343	FBgn0033683	CG18343	-	1.49733	0.000865304	0.0199038
CG31313	FBgn0051313	CG31313	-	1.49333	0.000725705	0.0172057
CG4485	FBgn0015038	Cyp9b1	Cytochrome P450 9b1	1.49045	0.000229264	0.00632686
CG3505	FBgn0038250	CG3505	-	1.4851	0.000449481	0.0112919	FBpp0082425	CG3505-PA	0.784088	0.652288	0.851684
CG13280	FBgn0032609	CG13280	-	1.48058	0.00205055	0.0413256
CG4472	FBgn0020416	Idgf1	Imaginal disc growth factor 1	1.47992	0.000956271	0.0216312
CG4609	FBgn0014163	fax	failed axon connections	1.47716	1.96016e-05	0.000749882	FBpp0099912	fax-PC	1.39789	0.000426619	0.00559109
CG6525	FBgn0082831	pps	protein partner of snf	1.47012	1.03352e-05	0.000436761	FBpp0082058	pps-PA	0.715628	0.6379	0.84123
CG2233	FBgn0029990	CG2233	-	1.46686	0.00160134	0.0333873	FBpp0071075	CG2233-PA	7.30213	5.47051e-11	2.56506e-08
CG7123	FBgn0261800	LanB1	LanB1	1.46389	0.000283366	0.0075724	FBpp0079113	LanB1-PA	1.22077	0.00530976	0.040871
CG8282	FBgn0032005	Snx6	Sorting nexin 6	1.463	1.27494e-05	0.000518681	FBpp0079247	Snx6-PA	1.25636	0.00760099	0.0531943
CG6199	FBgn0036147	Plod	procollagen lysyl hydroxylase	1.45889	0.000101039	0.00318388	FBpp0075917	Plod-PA	1.86305	0.298902	0.60266
CG7668	FBgn0036929	CG7668	-	1.44923	0.00203145	0.0410164
CG30344	FBgn0050344	CG30344	-	1.44905	2.32662e-05	0.000868736
CG3831	FBgn0034804	CG3831	-	1.44729	0.0020688	0.0416164
CG9240	FBgn0030669	CG9240	-	1.44437	0.000173527	0.0051134
CG4280	FBgn0015924	crq	croquemort	1.43871	2.74827e-05	0.00101574	FBpp0077747	crq-PA	18.956	1.33836e-08	1.88263e-06
CG8360	FBgn0032001	CG8360	-	1.43824	0.00100199	0.0225251	FBpp0088874	CG8360-PA	1.02503	0.980902	0.994811
CG4904	FBgn0250843	Prosalpha6	Proteasome alpha6 subunit	1.43813	0.00015708	0.00466661	FBpp0310201	Prosalpha6-PB	1.6615	6.48925e-06	0.000197012
CG11951	FBgn0039656	CG11951	-	1.43622	0.000218277	0.00614136	FBpp0084772	CG11951-PA	2.43152	6.8455e-05	0.001256
CG12210	FBgn0003660	Syb	Synaptobrevin	1.43485	3.26751e-05	0.00119064	FBpp0087450	Syb-PA	1.40422	0.00241616	0.0225579
CG12171	FBgn0037354	CG12171	-	1.43173	0.000657507	0.0158252	FBpp0078357	CG12171-PA	0.893384	0.0519711	0.213344
CG1599	FBgn0266186	Vamp7	Vesicle-associated membrane protein 7	1.42569	0.000222838	0.00622909	FBpp0088416	Vamp7-PA	5.79816	2.98869e-08	2.93366e-06
CG9928	FBgn0032472	CG9928	-	1.42397	0.0011516	0.0256367	FBpp0080074	CG9928-PA	1.17372	0.0725035	0.268814
CG6845	FBgn0035099	CG6845	-	1.42245	0.00140378	0.0300882
CG5262	FBgn0036988	CG5262	-	1.42151	0.00193089	0.0394241
CG4475	FBgn0020415	Idgf2	Imaginal disc growth factor 2	1.42063	0.00012981	0.00395583	FBpp0080418	Idgf2-PA	1.23783	0.020971	0.113482
CG10131	FBgn0033949	Had2	beta Hydroxy acid dehydrogenase 2	1.4188	0.00231948	0.0460642	FBpp0086628	CG10131-PA	0.149806	0.0856781	0.298348
CG13384	FBgn0032036	CG13384	-	1.41859	4.58371e-05	0.0016018
CG8031	FBgn0038110	CG8031	-	1.41455	0.00120915	0.0264726	FBpp0082187	CG8031-PA	1.14466	0.0786853	0.283805
CG1044	FBgn0016794	dos	daughter of sevenless	1.41354	0.000315382	0.00830583	FBpp0072804	dos-PB	1.66518	0.756203	0.907781
CG8983	FBgn0033663	ERp60	Endoplasmic reticulum p60	1.41339	0.00110709	0.0247348	FBpp0087164	ERp60-PA	1.52828	2.30997e-07	1.48013e-05
CG31769	FBgn0051769	CG31769	-	1.41066	0.000230374	0.00632686
CG4265	FBgn0010288	Uch	Ubiquitin carboxy-terminal hydrolase	1.40585	1.32305e-05	0.000532295	FBpp0077516	Uch-PA	1.19666	0.00572496	0.0429881
CG3074	FBgn0034709	Swim	Secreted Wg-interacting molecule	1.4021	0.00043912	0.0110827	FBpp0071697	Swim-PB	1.49507	7.49091e-06	0.000218011
CG30046	FBgn0050046	CG30046	-	1.39704	0.00108707	0.0243373
CG10360	FBgn0003231	ref(2)P	refractory to sigma P	1.39682	0.00116985	0.0258197	FBpp0080794	ref(2)P-PA	28.8377	2.66454e-15	1.12443e-11
CG3091	FBgn0029608	CG3091	-	1.39239	0.000784289	0.0184689	FBpp0070400	CG3091-PA	1.47371	0.215875	0.504323
CG5384	FBgn0032216	Usp14	Ubiquitin specific protease 14	1.38428	0.000879154	0.0200952	FBpp0079650	Usp14-PA	1.43898	0.000315038	0.00440219
CG8449	FBgn0038129	TBC1D5	TBC1 domain family member 5	1.38335	0.00085509	0.0197522
CG2078	FBgn0033402	Myd88	Myd88	1.37471	0.000643491	0.0155565	FBpp0087679	Myd88-PA	1.01813	0.703382	0.88184
CG5730	FBgn0000083	AnxB9	Annexin B9	1.37089	0.00153858	0.0322599	FBpp0088985	AnxB9-PD	1.32342	0.000104553	0.00176647
CG1403	FBgn0011710	Septin1	Septin 1	1.36967	0.000921798	0.020982
CG4645	FBgn0030435	CG4645	-	1.36876	0.000334282	0.00863669
CG4254	FBgn0011726	tsr	twinstar	1.36111	0.000721785	0.0172057	FBpp0072097	tsr-PA	1.09302	0.0559044	0.224277
CG4201	FBgn0024222	IKKbeta	I-kappaB kinase beta	1.36068	0.00240945	0.0477641	FBpp0293344	IKKbeta-PB	2.17386	0.196183	0.479937
CG16935	FBgn0033883	CG16935	-	1.35236	0.00243591	0.0481646	FBpp0086748	CG16935-PA	1.06196	0.15645	0.421057
CG1560	FBgn0004657	mys	myospheroid	1.34155	0.00150015	0.0316366	FBpp0071061	mys-PA	2.01367	0.0294927	0.143884
CG46339	FBgn0285963	CG46339	-	0.732571	0.000126978	0.00389984
CG14661	FBgn0037288	CG14661	-	0.721063	0.000874601	0.0200753	FBpp0078489	CG14661-PA	0.843389	0.277934	0.578916
CG32843	FBgn0052843	Dh31-R	Diuretic hormone 31 Receptor	0.718029	0.000951144	0.0215599
CG3308	FBgn0038877	CG3308	-	0.713537	0.000194958	0.00562334
CG13222	FBgn0033602	Cpr47Ee	Cuticular protein 47Ee	0.710576	0.00131732	0.0284405
CG11200	FBgn0034500	CG11200	-	0.703871	0.000831533	0.0193283	FBpp0085611	CG11200-PB	0.806919	0.128181	0.379595
CG5076	FBgn0011589	Elk	Eag-like K[+] channel	0.70184	0.00128852	0.0279299	FBpp0085981	Elk-PA	2.27313	0.323386	0.626825
CG16785	FBgn0027343	fz3	frizzled 3	0.697887	0.00253212	0.0498334
CG15890	FBgn0030576	CG15890	-	0.694974	0.00011624	0.00364186
CG9497	FBgn0031800	CG9497	-	0.691049	0.000811309	0.0190168	FBpp0078913	CG9497-PA	1.41989	0.147406	0.40737
CG15148	FBgn0023096	btv	beethoven	0.687721	0.00155355	0.0325112	FBpp0271926	btv-PD	2.59315	0.3328	0.636878
CG10436	FBgn0011279	Obp69a	Odorant-binding protein 69a	0.68689	0.00243849	0.0481646
CG1176	FBgn0011282	Obp84a	Odorant-binding protein 84a	0.67561	0.00189757	0.0388895
CG11319	FBgn0031835	Dpp10	Dipeptidyl peptidase 10	0.668062	1.66687e-05	0.000653735	FBpp0088584	CG11319-PA	0.844091	0.913089	0.971048
CG8944	FBgn0030680	CG8944	-	0.667032	0.000251309	0.00683297
CG10175	FBgn0039084	CG10175	-	0.665676	2.3225e-05	0.000868736
CG11550	FBgn0039864	CG11550	-	0.664966	0.000493102	0.0122746	FBpp0085226	CG11550-PA	0.308146	7.68476e-05	0.00139511
CG15661	FBgn0034605	Ugt49C1	UDP-glycosyltransferase family 49 member C1	0.664179	0.00118749	0.0260516
CG9449	FBgn0036875	CG9449	-	0.662359	5.97162e-05	0.00203464
CG11422	FBgn0010403	Obp83b	Odorant-binding protein 83b	0.658778	4.06339e-05	0.00143841
CG6993	FBgn0003513	ss	spineless	0.656587	6.72928e-05	0.00225059
CG18278	FBgn0033836	CG18278	-	0.644861	0.000178928	0.00525836
CG14445	FBgn0029851	CG14445	-	0.643416	0.000418898	0.0106462
CG18302	FBgn0032266	CG18302	-	0.641876	0.00152195	0.0319728
CG15093	FBgn0034390	CG15093	-	0.641114	0.0013199	0.0284405	FBpp0085821	CG15093-PB	0.429149	7.48625e-10	1.8692e-07
CR44662	FBgn0265873	lncRNA:CR44662	long non-coding RNA:CR44662	0.640881	0.00178941	0.0368111
CG10345	FBgn0027562	CG10345	-	0.638647	0.000245982	0.00673855
CG4288	FBgn0038799	MFS9	Major Facilitator Superfamily Transporter 9	0.637811	0.000860558	0.0198365	FBpp0083296	MFS9-PB	0.795519	0.0659147	0.250144
CG13024	FBgn0036665	CG13024	-	0.637721	0.00160154	0.0333873
CG8925	FBgn0038404	CG8925	-	0.632322	0.000814531	0.0190168
CG10501	FBgn0000075	amd	alpha methyl dopa-resistant	0.629742	0.000978191	0.0220812
CG8206	FBgn0030679	CG8206	-	0.629451	7.19376e-05	0.002384
CG15021	FBgn0035544	CG15021	-	0.628377	0.000300945	0.00800294
CG8654	FBgn0034479	CG8654	-	0.627507	0.00115216	0.0256367	FBpp0085642	CG8654-PA	0.797595	0.0435421	0.190018
CG6641	FBgn0011283	Obp28a	Odorant-binding protein 28a	0.624501	1.36213e-06	7.20936e-05
CG8807	FBgn0020277	lush	lush	0.62394	2.57444e-06	0.00012587
CG6604	FBgn0016660	H15	H15	0.617879	0.00143244	0.0305635	FBpp0078710	H15-PA	1.31251	0.339034	0.642973
CG7236	FBgn0031730	CG7236	-	0.616543	0.000202972	0.0057932
CG4576	FBgn0038366	CG4576	-	0.615529	0.000323752	0.00850571
CG1386	FBgn0026268	Antdh	Antennal dehydrogenase	0.612039	3.64429e-07	2.23223e-05	FBpp0073324	antdh-PA	1.52666	0.00545798	0.0415752
CG9815	FBgn0034861	CG9815	-	0.611341	0.00126542	0.0275387
CG1628	FBgn0030218	CG1628	-	0.605789	0.00118753	0.0260516	FBpp0071439	CG1628-PB	0.415151	0.0328341	0.154816
CG9864	FBgn0034490	CG9864	-	0.604499	0.000454327	0.0113874
CG11421	FBgn0011281	Obp83a	Odorant-binding protein 83a	0.603576	2.27735e-08	2.09136e-06
CG6739	FBgn0031926	CG6739	-	0.60249	0.000325157	0.00852208
CG1615	FBgn0017561	Ork1	Open rectifier K[+] channel 1	0.602367	1.17378e-06	6.33552e-05	FBpp0073260	Ork1-PB	0.354144	0.0662229	0.250804
CG6642	FBgn0011293	a10	antennal protein 10	0.600166	2.7447e-08	2.39403e-06
CG8505	FBgn0033728	Cpr49Ae	Cuticular protein 49Ae	0.599134	0.000219589	0.0061547	FBpp0087031	Cpr49Ae-PA	1.00828	0.956511	0.984506
CG12754	FBgn0033043	Or42b	Odorant receptor 42b	0.594501	0.000230339	0.00632686
CG10352	FBgn0030348	CG10352	-	0.586794	3.28419e-07	2.03452e-05	FBpp0303979	CG10352-PB	0.607408	0.00461202	0.0367221
CG3775	FBgn0030425	Nep6	Neprilysin 6	0.584772	2.22023e-05	0.000837618
CG16987	FBgn0031461	daw	dawdle	0.58048	0.000132942	0.00402631
CG6499	FBgn0038309	Amt	Ammonium transporter	0.579509	3.86083e-08	3.18899e-06	FBpp0112150	Amt-PB	2.02502	0.134433	0.389365
CG7881	FBgn0033048	CG7881	-	0.578556	0.000226595	0.00628642
CG13517	FBgn0034766	Obp59a	Odorant-binding protein 59a	0.576387	7.97665e-08	5.83687e-06
CG6585	FBgn0030949	Cyp308a1	Cytochrome P450 308a1	0.575359	2.82889e-07	1.82505e-05
CG9447	FBgn0033110	CG9447	-	0.573903	9.03907e-06	0.000389537
CG6730	FBgn0031925	Cyp4d21	Cytochrome P450 4d21	0.573829	0.000332501	0.00861106	FBpp0079095	Cyp4d21-PA	0.616232	2.79428e-06	0.000103437
CG33177	FBgn0053177	CG33177	-	0.573431	5.11303e-06	0.000235221
CG7896	FBgn0039728	CG7896	-	0.573339	0.00229478	0.0457404
CG10211	FBgn0032685	CG10211	-	0.572787	5.47305e-06	0.000248636
CG6129	FBgn0039152	Root	Rootletin	0.57269	0.000842233	0.0194965	FBpp0293091	Root-PD	0.855738	0.405841	0.69573
CG10717	FBgn0001256	ImpL1	Ecdysone-inducible gene L1	0.569197	0.000488954	0.0121992
CG11391	FBgn0038732	Acsx2	Acyl-CoA synthetase X2	0.567554	3.57255e-08	2.99627e-06
CG15096	FBgn0034394	CG15096	-	0.565969	2.35074e-05	0.000874747	FBpp0085814	CG15096-PA	0.892751	0.439818	0.72023
CG31481	FBgn0051481	pb	proboscipedia	0.56158	1.30531e-05	0.000527104
CG8587	FBgn0033753	Cyp301a1	Cytochrome P450 301a1	0.560128	0.00201247	0.0407087
CG18516	FBgn0038350	AOX4	Aldehyde oxidase 4	0.55818	7.96083e-08	5.83687e-06	FBpp0082604	AOX4-PA	3.59261	0.00278291	0.0251176
CG8424	FBgn0034076	Jhedup	Juvenile hormone esterase duplication	0.552192	1.00921e-07	7.19178e-06
CG18806	FBgn0042129	OS9	Olfactory-specific 9	0.54959	8.33295e-09	9.08542e-07
CG9072	FBgn0030614	CG9072	-	0.549296	0.00161101	0.0335207
CG2657	FBgn0031209	Ir21a	Ionotropic receptor 21a	0.547847	0.00020655	0.00584939
CG12193	FBgn0026398	Or22a	Odorant receptor 22a	0.545556	0.00021855	0.00614136
CG15760	FBgn0030508	CG15760	-	0.545015	3.95512e-11	9.80062e-09
CG34390	FBgn0085419	Rgk2	Rad, Gem/Kir family member 2	0.544406	3.31547e-10	6.10335e-08
CR45281	FBgn0266819	asRNA:CR45281	antisense RNA:CR45281	0.5355	0.000661091	0.0158764
CG18327	FBgn0033904	CG18327	-	0.535382	0.000122863	0.00381646
CG33159	FBgn0053159	CG33159	-	0.535286	8.53248e-05	0.00273617
CG17525	FBgn0063496	GstE4	Glutathione S transferase E4	0.533849	6.50382e-08	4.92439e-06	FBpp0085853	GstE4-PA	0.788282	0.0164311	0.096037
CG11748	FBgn0031109	Obp19a	Odorant-binding protein 19a	0.531643	1.82134e-09	2.5459e-07
CR43635	FBgn0263626	lncRNA:CR43635	long non-coding RNA:CR43635	0.526821	2.31337e-05	0.000868736
CR41548	FBgn0085802	18SrRNA:CR41548	18S ribosomal RNA:CR41548	0.526199	0.000528414	0.0130346
CG17212	FBgn0032415	rho-6	rhomboid-6	0.522254	0.000559921	0.0137187
CG3250	FBgn0010401	Os-C	Os-C	0.516098	3.82424e-11	9.74921e-09
CG14076	FBgn0036829	Ir75d	Ionotropic receptor 75d	0.515378	1.18388e-05	0.000492666	FBpp0301551	Ir75d-PC	1.49382	0.111074	0.349278
CG3569	FBgn0034865	Or59b	Odorant receptor 59b	0.502523	6.64449e-06	0.000295693	FBpp0071930	Or59b-PA	2.23999	0.264913	0.565755
CG12560	FBgn0031974	CG12560	-	0.500972	1.21823e-08	1.25305e-06	FBpp0310038	CG12560-PC	1.27191	0.614198	0.828364
CG3014	FBgn0037519	CG3014	-	0.494035	8.80276e-05	0.00280633
CG11205	FBgn0003082	phr	photorepair	0.487667	1.59069e-06	8.29821e-05	FBpp0087914	phr-PA	0.547329	0.190908	0.473067
CG11742	FBgn0037594	Or85d	Odorant receptor 85d	0.486189	0.00116901	0.0258197
CG7910	FBgn0037547	CG7910	-	0.480867	6.38208e-05	0.0021543	FBpp0081286	CG7910-PA	0.32355	0.209902	0.497633
CG43155	FBgn0262685	CG43155	-	0.47929	0.00121778	0.0266082
CG6646	FBgn0033885	DJ-1alpha	DJ-1alpha	0.471903	5.47088e-06	0.000248636
CG5195	FBgn0036995	atk	artichoke	0.470783	0.00248947	0.0490825
CG1869	FBgn0035398	Cht7	Chitinase 7	0.470499	7.44732e-05	0.00244573
CG4115	FBgn0038017	CG4115	-	0.469675	2.19508e-06	0.000109283	FBpp0082040	CG4115-PA	1.04981	0.578202	0.811984
CG31801	FBgn0086681	Mst36Fa	Male-specific transcript 36Fa	0.46918	0.00129889	0.0280987
CR30009	FBgn0050009	lncRNA:CR30009	long non-coding RNA:CR30009	0.466935	0.000996613	0.0224506
CG6530	FBgn0028956	mthl3	methuselah-like 3	0.464704	2.42904e-05	0.00090081
CG15415	FBgn0031549	Spindly	Spindly	0.46308	1.36883e-05	0.000546678
CG42237	FBgn0250862	CG42237	-	0.460103	4.40619e-05	0.00154472
CG12840	FBgn0033134	Tsp42El	Tetraspanin 42El	0.457213	2.0801e-07	1.38288e-05	FBpp0088103	Tsp42El-PA	3.30108	0.0114663	0.0733148
CG9095	FBgn0030617	CG9095	-	0.445694	1.83698e-08	1.71184e-06
CG13214	FBgn0033603	Cpr47Ef	Cuticular protein 47Ef	0.444277	5.12929e-05	0.00177539
CG5961	FBgn0038056	CG5961	-	0.443519	5.58534e-11	1.2428e-08
CG7539	FBgn0004554	Edg91	Ecdysone-dependent gene 91	0.43901	0.000261217	0.00701489
CG12232	FBgn0010223	Galphaf	G protein alpha f subunit	0.428732	1.11261e-07	7.82629e-06
CG12697	FBgn0030715	Or13a	Odorant receptor 13a	0.4126	0.000201511	0.0057666
CG17885	FBgn0029521	Or1a	Odorant receptor 1a	0.409568	0.00226864	0.0453021
CG18066	FBgn0034517	Cpr57A	Cuticular protein 57A	0.408336	3.84496e-11	9.74921e-09	FBpp0085575	Cpr57A-PA	0.574262	5.13454e-06	0.000166675
CR40611	FBgn0085755	CR40611		0.407768	0.00187669	0.0385339
CG12423	FBgn0040038	klhl10	kelch like family member 10	0.406106	1.32417e-06	7.04265e-05
CG8462	FBgn0034471	Obp56e	Odorant-binding protein 56e	0.405492	2.71268e-08	2.38519e-06	FBpp0085634	Obp56e-PA	0.131603	6.05375e-07	3.04129e-05
CG42449	FBgn0259926	CG42449	-	0.399982	0.000879154	0.0200952
CG33296	FBgn0053296	CG33296	-	0.399593	1.20183e-05	0.000497284	FBpp0291681	CG33296-PB	2.42775	0.000532242	0.00666487
CG4118	FBgn0036640	nxf2	nuclear RNA export factor 2	0.386481	4.37008e-12	1.58823e-09	FBpp0088483	nxf2-PA	2.41663	0.457234	0.733104
CG7952	FBgn0001150	gt	giant	0.385747	3.18815e-07	1.98688e-05
CG9889	FBgn0041712	yellow-d	yellow-d	0.38557	1.50837e-09	2.16391e-07
CG7802	FBgn0039704	neo	neyo	0.380317	0.000570162	0.0139383
CR46253	FBgn0267986	lncRNA:CR46253	long non-coding RNA:CR46253	0.378746	1.87024e-06	9.6641e-05
CG30411	FBgn0050411	CG30411	-	0.36534	0.00116219	0.0257549
CG1895	FBgn0030339	Cyp28c1	Cytochrome P450 28c1	0.363365	5.27578e-11	1.19837e-08
CG42249	FBgn0259101	CG42249	-	0.346708	4.6939e-06	0.000217777
CG5435	FBgn0032431	CG5435	-	0.344542	4.05383e-06	0.000189695
CG16739	FBgn0034505	CG16739	-	0.344228	9.60148e-06	0.000408926
CG7299	FBgn0032282	CG7299	-	0.3396	1.00081e-08	1.06979e-06	FBpp0079719	CG7299-PA	0.0799788	3.04051e-07	1.83299e-05
CG7454	FBgn0037576	Or85a	Odorant receptor 85a	0.327306	0.000813128	0.0190168
CG16928	FBgn0020270	mre11	meiotic recombination 11	0.324703	1.53261e-14	1.39251e-11	FBpp0079802	mre11-PA	1.27098	0.828086	0.94192
CG6012	FBgn0032615	CG6012	-	0.32321	0.000118317	0.00369632
CG8193	FBgn0033367	PPO2	Prophenoloxidase 2	0.301326	3.5266e-10	6.10335e-08	FBpp0087744	PPO2-PA	0.781704	0.00335697	0.028677
CR34531	FBgn0083006	snoRNA:Psi28S-1153	snoRNA:Psi28S-1153	0.286892	2.82383e-05	0.00104014
CG33301	FBgn0053301	CG33301	-	0.265202	1.54608e-07	1.04701e-05	FBpp0079525	CG33301-PA	0.589898	0.41766	0.705085
CG2650	FBgn0000092	dyw	daywake	0.263283	4.61177e-07	2.76276e-05
CG34109	FBgn0083945	CG34109	-	0.248287	0.000556313	0.013661
CG1152	FBgn0001112	Gld	Glucose dehydrogenase	0.247274	2.42125e-13	1.46661e-10
CG9029	FBgn0031746	CG9029	-	0.247001	0.000617164	0.0150199
CG8510	FBgn0033729	Cpr49Af	Cuticular protein 49Af	0.246681	2.12259e-06	0.000107142	FBpp0087032	Cpr49Af-PA	1.11007	0.37142	0.671233
CG6034	FBgn0036750	CG6034	-	0.239297	4.75967e-08	3.76048e-06
CG17109	FBgn0039051	CG17109	-	0.231076	3.85992e-05	0.00137983
CG42639	FBgn0283437	PPO1	Prophenoloxidase 1	0.225811	3.58263e-10	6.10335e-08	FBpp0291497	PPO1-PA	0.571433	4.12859e-08	3.78753e-06
CR43605	FBgn0263802	lncRNA:CR43605	long non-coding RNA:CR43605	0.225426	0.00198864	0.0403013
CG10051	FBgn0034437	CG10051	-	0.221483	0.00127847	0.0277672
CG14394	FBgn0038079	NijC	Ninjurin C	0.219064	2.08526e-14	1.51571e-11
CG30145	FBgn0050145	Obp57e	Odorant-binding protein 57e	0.21724	3.43285e-05	0.00124347
CR44958	FBgn0266263	asRNA:CR44958	antisense RNA:CR44958	0.206036	3.48972e-07	2.14963e-05
CG8523	FBgn0010241	Mdr50	Multi drug resistance 50	0.204213	1.16889e-07	8.16952e-06
CG9369	FBgn0002577	m	miniature	0.186399	1.45837e-05	0.000580316
CG9081	FBgn0030615	Cyp4s3	Cytochrome P450 4s3	0.177758	2.18799e-13	1.40327e-10
CG4998	FBgn0036612	CG4998	-	0.177223	0.000328783	0.0085759
CG18279	FBgn0288447	BaraA2	Baramicin A2	0.151656	0.000833194	0.0193283	FBpp0086780	IMPPP-PA	0.10801	2.13628e-08	2.50419e-06
CG15807	FBgn0038005	Cyp313a5	Cytochrome P450 313a5	0.14728	0.000160686	0.00474786
CR45136	FBgn0266629	asRNA:CR45136	antisense RNA:CR45136	0.131594	5.51118e-07	3.28352e-05
CG31860	FBgn0051860	ZnT33D	Zinc transporter 33D	0.127547	5.92977e-13	2.58609e-10
CG5418	FBgn0032436	CG5418	-	0.101013	1.14194e-06	6.23581e-05
CG4734	FBgn0033826	CG4734	-	0.0961213	2.26844e-06	0.000112422	FBpp0086867	CG4734-PA	4.83932	0.290275	0.592914
CG6280	FBgn0033866	CG6280	-	0.0869919	3.76664e-08	3.13494e-06	FBpp0086754	CG6280-PA	8.30663	0.0147242	0.0886678
CG6733	FBgn0039052	CG6733	-	0.0861399	3.73399e-10	6.26334e-08
CG31865	FBgn0051865	Ada1-1	transcriptional Adaptor 1-1	0.084355	8.21294e-10	1.29776e-07
CG15423	FBgn0031580	CG15423	-	0.0707726	0.00146672	0.0310518
CR46246	FBgn0267966	asRNA:CR46246	antisense RNA:CR46246	0.0609788	2.01409e-06	0.000103097
CG30033	FBgn0050033	CG30033	-	0.0473601	1.98678e-18	5.41546e-15
CR44089	FBgn0264898	lncRNA:CR44089	long non-coding RNA:CR44089	0.0448596	0.000927121	0.0210592
CG3306	FBgn0036016	CG3306	-	0.0362592	3.83507e-11	9.74921e-09
CR44073	FBgn0264882	lncRNA:CR44073	long non-coding RNA:CR44073	0.0298736	5.84169e-08	4.48535e-06
CG15623	FBgn0031367	c-cup	calcutta cup	0.0284301	4.66276e-11	1.11951e-08
CG34305	FBgn0085334	CG34305	-	0.0244027	7.33331e-08	5.47638e-06
CG32523	FBgn0052523	CG32523	-	0.0105184	8.36879e-12	2.68368e-09
CG18673	FBgn0040629	CAH5	Carbonic anhydrase 5	0.00705265	7.71438e-07	4.35802e-05
CG8343	FBgn0040502	CG8343	-	0.00501706	2.81543e-11	7.87092e-09	FBpp0085333	CG8343-PA	0.0140802	7.52996e-10	1.8692e-07
CG3088	FBgn0036015	CG3088	-	0.00484896	4.3627e-12	1.58823e-09	FBpp0076150	CG3088-PA	0.0664105	1.08525e-05	0.000295467
CG9676	FBgn0030773	CG9676	-	0.00348178	1.34006e-12	5.61947e-10	FBpp0074138	CG9676-PA	0.0658943	2.55361e-08	2.71279e-06
CG8329	FBgn0036022	CG8329	-	0.00323138	6.03798e-12	2.05725e-09	FBpp0076116	CG8329-PA	0.0104091	4.1247e-12	5.93201e-09
CG11211	FBgn0033067	CG11211	-	0.00312933	3.20368e-15	3.49298e-12	FBpp0085348	CG11211-PA	1.01968	0.965473	0.988907
CG7829	FBgn0039703	CG7829	-	0.00253555	2.75085e-15	3.3325e-12
CG31414	FBgn0051414	Gba1b	Glucocerebrosidase 1b	0.000887891	1.14787e-22	6.25763e-19
CG2948	FBgn0037345	PolZ2	DNA polymerase zeta subunit 2	1.51904	0.00276219	0.0542634
CG31445	FBgn0051445	CG31445	-	1.36357	0.00278025	0.0545199
CG46491	FBgn0287631	CG46491	-	1.43259	0.00280135	0.0548351
CG14502	FBgn0034321	CG14502	-	0.56343	0.00284038	0.0554995
CG11459	FBgn0037396	CG11459	-	1.7163	0.0029203	0.056959
CG9837	FBgn0037635	CG9837	-	0.635272	0.00294922	0.0574203
CR43574	FBgn0263459	snoRNA:2R:9445410	-	0.441572	0.00297546	0.057828
CG8828	FBgn0033740	dgt5	dim gamma-tubulin 5	1.64806	0.00298697	0.0579482	FBpp0087059	dgt5-PA	0.914351	0.670998	0.861719
CG34325	FBgn0085354	CG34325	-	1.46449	0.00301867	0.0584592	FBpp0111439	CG34325-PA	1.82441	6.24111e-06	0.000190851
CG17760	FBgn0033756	CG17760	-	1.6456	0.00305042	0.0589432
CG5581	FBgn0266420	Ote	Otefin	1.63589	0.00305447	0.0589432	FBpp0085947	Ote-PA	1.54233	0.00158317	0.0161767
CG5560	FBgn0030607	dob	doppelganger von brummer	0.686443	0.0030802	0.0592301
CG15293	FBgn0028526	CG15293	-	1.41724	0.00307887	0.0592301	FBpp0080177	CG15293-PA	1.52171	0.000324514	0.00450174
CG17534	FBgn0063491	GstE9	Glutathione S transferase E9	1.55023	0.00310389	0.0595805	FBpp0085858	GstE9-PA	1.01222	0.871967	0.958006
CG42766	FBgn0261834	CG42766	-	0.499913	0.00318652	0.061059
CG5050	FBgn0032637	CG5050	-	1.69578	0.00320284	0.0612641
CG8175	FBgn0014865	Mtk	Metchnikowin	3.25505	0.00324198	0.0619043
CG31886	FBgn0032079	CG31886	-	1.49888	0.00325142	0.0619759	FBpp0079387	CG31886-PA	0.794603	0.803587	0.929771
CG9594	FBgn0023395	Chd3	Chd3	3.79958	0.00328221	0.0624508
CG13606	FBgn0039161	CG13606	-	0.632546	0.00328779	0.0624508
CG13340	FBgn0033868	S-Lap7	Sperm-Leucylaminopeptidase 7	41.0261	0.00335734	0.063661
CG11854	FBgn0039299	CG11854	-	0.432849	0.00336386	0.063674
CG11323	FBgn0031854	TTLL3A	Tubulin tyrosine ligase-like 3A	0.590465	0.00337317	0.0637395
CR44107	FBgn0264916	asRNA:CR44107	antisense RNA:CR44107	0.649581	0.00338681	0.0638864
CG1890	FBgn0039869	CG1890	-	1.41197	0.00340809	0.0641768	FBpp0085195	CG1890-PA	3.24217	0.100532	0.329127
CG4716	FBgn0033820	CG4716	-	1.48241	0.00345117	0.0648761	FBpp0086860	CG4716-PA	2.57933	1.00668e-05	0.000277658
CG3376	FBgn0034997	CG3376	-	1.48569	0.00346057	0.0649408
CG8821	FBgn0033748	vis	vismay	1.8165	0.00349107	0.0654006
CG2559	FBgn0002562	Lsp1alpha	Larval serum protein 1 alpha	3.00586	0.00353751	0.0661569	FBpp0073484	Lsp1alpha-PA	0.720106	0.00246589	0.0228705
CG2909	FBgn0030189	CG2909	-	1.43119	0.0035531	0.0663139
CG13745	FBgn0033354	FANCI	Fanconi anemia complementation group I	0.600355	0.00355807	0.0663139
CG11512	FBgn0010040	GstD4	Glutathione S transferase D4	2.58143	0.00357913	0.0665925	FBpp0082043	GstD4-PA	0.640673	0.361663	0.660827
CG1129	FBgn0037279	CG1129	-	1.37979	0.00371308	0.0689671	FBpp0078510	CG1129-PB	1.59497	0.488816	0.754579
CG7695	FBgn0038631	CG7695	-	0.696375	0.00372589	0.0690874
CG7342	FBgn0038716	CG7342	-	0.721233	0.00376183	0.0696354
CG8091	FBgn0026404	Dronc	Death regulator Nedd2-like caspase	1.49499	0.00381129	0.0704314
CG14692	FBgn0037836	CG14692	-	0.680196	0.00382599	0.0705833	FBpp0312494	CG14692-PE	1.22601	0.372653	0.671274
CG32704	FBgn0052704	Ir8a	Ionotropic receptor 8a	0.577632	0.00387337	0.0712165
CG17131	FBgn0284435	tyn	trynity	0.703366	0.00387295	0.0712165
CG11129	FBgn0004047	Yp3	Yolk protein 3	0.714351	0.00390266	0.0716341	FBpp0073652	Yp3-PA	0.553188	0.304669	0.609695
CG33281	FBgn0053281	CG33281	-	0.432604	0.00396206	0.0726023
CG3972	FBgn0010019	Cyp4g1	Cytochrome P450 4g1	0.177325	0.00397192	0.0726609
CG17219	FBgn0031494	CG17219	-	1.70837	0.00401153	0.0731535
CG31634	FBgn0051634	Oatp26F	Organic anion transporting polypeptide 26F	0.561694	0.00401227	0.0731535
CG1385	FBgn0010385	Def	Defensin	0.284984	0.00404103	0.0735548
CG10374	FBgn0039114	Lsd-1	Lipid storage droplet-1	1.45329	0.00416878	0.0757537	FBpp0083846	Lsd-1-PA	0.603698	0.0227151	0.120273
CG16712	FBgn0031561	IM33	Immune induced molecule 33	1.42	0.00419259	0.0760595	FBpp0077235	IM33-PA	1.06093	0.532494	0.78461
CG8975	FBgn0011704	RnrS	Ribonucleoside diphosphate reductase small subunit	1.45998	0.00420981	0.0761186
CG45045	FBgn0266405	CG45045	-	3.79111	0.0042034	0.0761186
CG14880	FBgn0038422	CG14880	-	0.639517	0.00422413	0.0762511	FBpp0082771	CG14880-PB	4.32486	0.0303741	0.146008
CG8128	FBgn0030668	CG8128	-	1.38579	0.00423326	0.0762897	FBpp0073869	CG8128-PA	0.468652	0.0224324	0.119225
CG4978	FBgn0020633	Mcm7	Minichromosome maintenance 7	1.73973	0.00429347	0.077247	FBpp0076312	Mcm7-PA	1.01049	0.985041	0.995936
CG1667	FBgn0033453	Sting	Sting	1.61152	0.00438333	0.0787339
CG4402	FBgn0034660	Loxl2	Lysyl oxidase-like 2	1.55039	0.00439668	0.0788438
CG34042	FBgn0065110	ppk10	pickpocket 10	2.06392	0.0044067	0.0788936
CG31760	FBgn0051760	CG31760	-	0.743608	0.00452413	0.0808632
CR14798	FBgn0029588	CR14798	-	0.627152	0.00453516	0.0809278
CG18572	FBgn0003189	r	rudimentary	0.716031	0.00457683	0.0815378
CG1697	FBgn0030318	rho-4	rhomboid-4	1.36062	0.00462397	0.0822433
CG14782	FBgn0025381	rush	rush hour	1.34892	0.00465974	0.0827446	FBpp0070249	rush-PA	1.6735	0.0245451	0.127405
CR45759	FBgn0267323	lncRNA:CR45759	long non-coding RNA:CR45759	2.12697	0.00471178	0.0835325
CG7780	FBgn0000477	DNaseII	Deoxyribonuclease II	1.41395	0.00473388	0.0837881	FBpp0082962	DNaseII-PA	0.948532	0.612082	0.828364
CG9295	FBgn0036880	Cpr76Bc	Cuticular protein 76Bc	0.657225	0.00478529	0.0845608	FBpp0112093	Cpr76Bc-PC	0.80707	0.648092	0.848309
CG18858	FBgn0042175	CG18858	-	1.37133	0.00480988	0.0848578	FBpp0080896	CG18858-PA	3.23874	0.0206686	0.112138
CG11501	FBgn0039666	Diedel	Diedel	2.87338	0.00485886	0.0854946
CR45997	FBgn0267659	lncRNA:CR45997	long non-coding RNA:CR45997	2.03902	0.00486166	0.0854946
CG11420	FBgn0000826	png	pan gu	0.354663	0.00489149	0.0858036
CG9456	FBgn0028988	Spn42Dd	Serpin 42Dd	1.37324	0.00489497	0.0858036	FBpp0289586	Spn42Dd-PB	1.58259	0.0643607	0.245794
CG7005	FBgn0013953	Esp	Epidermal stripes and patches	0.716192	0.00491371	0.085856
CG32351	FBgn0052351	S-Lap2	Sperm-Leucylaminopeptidase 2	33.9255	0.00491023	0.085856
CG43114	FBgn0262574	CG43114	-	1.49538	0.00494569	0.0862766
CG42284	FBgn0259179	CG42284	-	0.744131	0.0049625	0.0864316
CG12256	FBgn0038002	CG12256	-	0.660873	0.00502705	0.0874162
CG5304	FBgn0010497	dmGlut	Dietary and metabolic glutamate transporter	0.696222	0.00505087	0.0876905
CG13397	FBgn0014417	CG13397	-	0.709617	0.00509051	0.0882382
CG12908	FBgn0026403	Ndg	Nidogen	1.50742	0.00515855	0.0892757	FBpp0087438	Ndg-PA	0.976095	0.798675	0.92822
CG9364	FBgn0003748	Treh	Trehalase	1.36853	0.00519084	0.0896921	FBpp0071464	Treh-PE	1.12285	0.0283428	0.139843
CR43587	FBgn0263472	snoRNA:2R:9445205	-	0.313486	0.00534251	0.0921667
CG5413	FBgn0025456	CREG	Cellular Repressor of E1A-stimulated Genes	1.40049	0.00543387	0.0935948	FBpp0088834	CREG-PC	1.77776	0.0973373	0.322927
CR45894	FBgn0267554	asRNA:CR45894	antisense RNA:CR45894	2.01669	0.00545467	0.0938049
CG13704	FBgn0035583	hoka	hoka	1.50056	0.00555109	0.0953127
CG32401	FBgn0041625	Or65a	Odorant receptor 65a	0.52747	0.00556123	0.0953366
CG4735	FBgn0003401	shu	shutdown	2.82295	0.00561865	0.0961697
CG13434	FBgn0034523	Nnf1a	Nnf1a	0.627954	0.0056772	0.0970195
CG4423	FBgn0010042	GstD6	Glutathione S transferase D6	2.30242	0.00574207	0.0978215
CG11052	FBgn0040524	CG11052	-	2.0043	0.00574007	0.0978215
CG31664	FBgn0051664	CG31664	-	0.634396	0.0058528	0.0993842
CG5371	FBgn0011703	RnrL	Ribonucleoside diphosphate reductase large subunit	1.54872	0.00585802	0.0993842
CG31453	FBgn0051453	pch2	pachytene checkpoint 2	1.44466	0.00586114	0.0993842
CG2086	FBgn0027594	drpr	draper	1.33503	0.00592592	0.100327
CG16713	FBgn0031560	CG16713	-	1.47835	0.00604443	0.102109	FBpp0077236	CG16713-PA	1.18815	0.106845	0.34236
CG9078	FBgn0001941	ifc	infertile crescent	1.34212	0.00604993	0.102109
CG12370	FBgn0033744	Dh44-R2	Diuretic hormone 44 receptor 2	1.36345	0.00609435	0.1027
CG9689	FBgn0030159	CG9689	-	1.32189	0.00613076	0.103154	FBpp0071325	CG9689-PA	3.39274	0.000245402	0.00358338
CG11218	FBgn0034470	Obp56d	Odorant-binding protein 56d	1.37539	0.00622711	0.104614	FBpp0085673	Obp56d-PA	1.73961	0.00094836	0.0105875
CG10843	FBgn0033397	Cyp4p3	Cytochrome P450 4p3	1.53984	0.00625431	0.104748	FBpp0087674	Cyp4p3-PA	1.12174	0.438707	0.719247
CG14107	FBgn0036351	CG14107	-	0.438362	0.00624477	0.104748
CG18336	FBgn0040763	CG18336	-	0.640157	0.00627509	0.104935
CG10103	FBgn0035715	Ist1	-	1.32244	0.00640197	0.106892	FBpp0076658	CG10103-PA	1.67326	0.000332962	0.00457687
CR44111	FBgn0264942	lncRNA:CR44111	long non-coding RNA:CR44111	0.513881	0.00641218	0.106899
CG9481	FBgn0026755	Ugt37B1	UDP-glycosyltransferase family 37 member B1	0.586268	0.00648814	0.108
CG32170	FBgn0052170	CG32170	-	0.736916	0.00651316	0.108087
CG33469	FBgn0053469	CG33469	-	2.16306	0.00650605	0.108087
CG8719	FBgn0013308	Odc2	Ornithine decarboxylase 2	0.502654	0.00656886	0.108845
CG13251	FBgn0037014	CG13251	-	0.672033	0.00666556	0.110256	FBpp0077901	CG13251-PA	2.56072	0.179998	0.461477
CG12047	FBgn0002873	mud	mushroom body defect	1.8625	0.00667423	0.110256	FBpp0304868	mud-PL	1.54614	0.265663	0.566783
CG4163	FBgn0001992	Cyp303a1	Cytochrome P450 303a1	0.627935	0.00670136	0.110537
CG31755	FBgn0051755	SoYb	Sister of Yb	1.51425	0.0067521	0.111206	FBpp0292885	SoYb-PB	2.35094	0.25826	0.558995
CG3699	FBgn0040349	CG3699	-	1.69043	0.00683241	0.112359	FBpp0070179	CG3699-PA	0.482855	7.70288e-05	0.00139511
CG15591	FBgn0037415	Osi8	Osiris 8	0.679786	0.00685445	0.112551
CR44636	FBgn0265847	lncRNA:CR44636	long non-coding RNA:CR44636	0.42455	0.00700385	0.114832
CG17524	FBgn0063497	GstE3	Glutathione S transferase E3	1.49109	0.00707634	0.115846	FBpp0085852	GstE3-PA	1.18898	0.0343655	0.160779
CR43837	FBgn0264385	lncRNA:CR43837	long non-coding RNA:CR43837	1.89675	0.00710068	0.116021
CR45269	FBgn0266807	lncRNA:CR45269	long non-coding RNA:CR45269	2.11715	0.00710835	0.116021
CG8556	FBgn0014011	Rac2	Rac2	1.35869	0.00715376	0.116588	FBpp0076577	Rac2-PA	1.39577	0.0885334	0.305071
CG45090	FBgn0266491	SclA	Sarcolamban A	4.02263	0.00731455	0.119031
CG33706	FBgn0067903	IM18	Immune induced molecule 18	3.13169	0.00750551	0.121956
CG14688	FBgn0037819	Phyhd1	Phytanoyl-CoA dioxygenase domain containing 1	0.698853	0.0075422	0.12237
CG32695	FBgn0052695	CG32695	-	1.40049	0.00769222	0.124618
CR42868	FBgn0262142	lncRNA:CR42868	long non-coding RNA:CR42868	1.71149	0.00770386	0.124622
CG12000	FBgn0250746	Prosbeta7	Proteasome beta7 subunit	1.31921	0.00774672	0.12513	FBpp0078448	Prosbeta7-PA	1.4045	6.16947e-05	0.00115712
CG5430	FBgn0011294	a5	antennal protein 5	0.721436	0.00779565	0.125734
CG1842	FBgn0013813	Dhc98D	Dynein heavy chain at 89D	0.692881	0.00798042	0.128524	FBpp0290517	Dhc98D-PB	1.82654	0.0662808	0.250804
CG15098	FBgn0034398	CG15098	-	1.36296	0.00818399	0.131608
CG8782	FBgn0022774	Oat	Ornithine aminotransferase precursor	1.47098	0.00836277	0.134285	FBpp0074729	Oat-PA	0.557476	0.151769	0.414005
CG33694	FBgn0040233	cana	CENP-ana	0.745796	0.00841764	0.134967	FBpp0079795	cana-PA	0.907267	0.580939	0.813075
CR43264	FBgn0262945	lncRNA:CR43264	long non-coding RNA:CR43264	3.33826	0.00847927	0.135755
CG15865	FBgn0015336	CG15865	-	0.379481	0.00849418	0.135795
CG9073	FBgn0010423	TpnC47D	Troponin C at 47D	1.79795	0.00853845	0.136303	FBpp0087280	TpnC47D-PA	1.18558	0.628844	0.835818
CG41562	FBgn0085693	CG41562	-	1.88187	0.00860365	0.137143
CG9964	FBgn0031432	Cyp309a1	Cytochrome P450 309a1	1.53311	0.00863103	0.137378
CG33099	FBgn0053099	CG33099	-	1.58886	0.0087591	0.139213
CG6186	FBgn0022355	Tsf1	Transferrin 1	1.44233	0.00879775	0.139624	FBpp0074331	Tsf1-PA	1.36132	0.00160764	0.016387
CG3131	FBgn0283531	Duox	Dual oxidase	0.704134	0.00894244	0.141714
CR44587	FBgn0265798	lncRNA:CR44587	long non-coding RNA:CR44587	0.333699	0.00897096	0.14196
CG8084	FBgn0011746	ana	anachronism	0.712385	0.00904651	0.142948
CG12306	FBgn0003124	polo	polo	3.94104	0.00922283	0.145523
CG13646	FBgn0285912	mah	mahogany	1.57878	0.00924837	0.145715
CG15220	FBgn0288833	RPA3	Replication protein A3	1.42767	0.00928611	0.145932
CG9193	FBgn0005655	PCNA	Proliferating cell nuclear antigen	1.82641	0.0092889	0.145932
CG3041	FBgn0015270	Orc2	Origin recognition complex subunit 2	2.44905	0.00939304	0.146896
CG11853	FBgn0039298	to	takeout	0.555657	0.00940416	0.146896
CG31810	FBgn0051810	CG31810	-	0.515851	0.00937373	0.146896
CR45174	FBgn0266684	lncRNA:CR45174	long non-coding RNA:CR45174	0.374135	0.00940399	0.146896
CG42484	FBgn0259974	Sfp84E	Seminal fluid protein 84E	0.488176	0.00955028	0.148965
CG8907	FBgn0038466	CG8907	-	1.78228	0.00965417	0.150371
CG14770	FBgn0029573	CG14770	-	0.561825	0.00967372	0.15046
CG6936	FBgn0023000	mth	methuselah	1.38792	0.00973064	0.15113
CG10243	FBgn0033979	Cyp6a19	Cytochrome P450 6a19	2.13663	0.00976201	0.151401
CG31658	FBgn0051658	Nnf1b	Nnf1b	1.9639	0.00978242	0.151502
CG30271	FBgn0050271	CG30271	-	0.723708	0.00997289	0.154233
CG31832	FBgn0051832	CG31832	-	1.76833	0.0100147	0.154651	FBpp0310276	CG31832-PB	0.451814	0.210524	0.498268
CG43110	FBgn0262570	CG43110	-	1.42937	0.0100283	0.154651
CG8843	FBgn0266670	Sec5	Secretory 5	1.32229	0.0100924	0.155421	FBpp0077208	Sec5-PA	0.839481	0.263741	0.564395
CG10516	FBgn0036549	CG10516	-	1.50113	0.0101569	0.156193
CG9485	FBgn0034618	CG9485	-	1.38167	0.0102388	0.157231	FBpp0071526	CG9485-PB	0.687881	3.05879e-08	2.93366e-06
CG18179	FBgn0036023	CG18179	-	0.327863	0.0103097	0.157942
CG6503	FBgn0040606	CG6503	-	1.45526	0.0103286	0.157942
CG42656	FBgn0261508	CG42656	-	1.73126	0.0103237	0.157942
CG6470	FBgn0030933	CG6470	-	2.388	0.0103842	0.15857
CR44841	FBgn0266115	asRNA:CR44841	antisense RNA:CR44841	0.610082	0.0105745	0.16125
CG3132	FBgn0260746	Ect3	Ectoderm-expressed 3	1.38155	0.0106473	0.162133	FBpp0081961	Ect3-PA	2.68782	0.000443841	0.00574542
CG5999	FBgn0038083	Ugt37A3	UDP-glycosyltransferase family 37 member A3	0.496143	0.0107012	0.162727
CG45075	FBgn0266445	CG45075	-	0.653129	0.0107793	0.163686
CR43683	FBgn0263766	asRNA:CR43683	antisense RNA:CR43683	1.48852	0.0108198	0.164073
CG2898	FBgn0030195	CG2898	-	0.564548	0.0108621	0.164389
CG5847	FBgn0036985	zye	zye	0.509695	0.0108708	0.164389	FBpp0077849	zye-PA	0.286206	0.257374	0.55899
CG12045	FBgn0039805	Cpr100A	Cuticular protein 100A	1.54129	0.0109808	0.165364	FBpp0085072	Cpr100A-PA	1.14755	0.292709	0.596155
CG34342	FBgn0085371	CG34342	-	0.707066	0.0109695	0.165364	FBpp0311149	CG34342-PD	5.07551	0.0463599	0.197815
CG42266	FBgn0259151	CG42266	-	2.11019	0.0109755	0.165364	FBpp0288874	CG42266-PA	1.24706	0.0459453	0.196842
CG4839	FBgn0032187	CG4839	-	1.42837	0.0110774	0.166589
CG9273	FBgn0288834	RPA2	Replication protein A2	1.49886	0.0111164	0.166945	FBpp0080967	RPA2-PA	0.389825	0.27467	0.576076
CG13207	FBgn0016047	nompA	no mechanoreceptor potential A	0.686069	0.0112527	0.16876
CG31898	FBgn0051898	CG31898	-	0.567158	0.011328	0.169646
CG43103	FBgn0262563	CG43103	-	1.4183	0.0113429	0.169646
CR32636	FBgn0052636	lncRNA:CR32636	long non-coding RNA:CR32636	2.00096	0.0113716	0.169842
CG8358	FBgn0037727	Nepl12	Neprilysin-like 12	1.40081	0.0114559	0.170867	FBpp0081559	CG8358-PA	1.09312	0.381726	0.67973
CG15043	FBgn0030929	CG15043	-	4.36774	0.0115716	0.172357
CG12763	FBgn0004240	DptA	Diptericin A	3.27807	0.0115915	0.172418
CG11878	FBgn0039310	CG11878	-	2.76898	0.0116457	0.172987
CG15199	FBgn0030270	CG15199	-	0.671539	0.0117193	0.173844
CG8908	FBgn0034493	CG8908	-	0.696545	0.0117605	0.173986
CG33791	FBgn0035240	CG33791	-	1.66261	0.0117768	0.173986	FBpp0072636	CG33791-PD	0.864287	0.115223	0.357531
CG43221	FBgn0262857	CG43221	-	0.380443	0.0117719	0.173986
CG32063	FBgn0045770	S-Lap3	Sperm-Leucylaminopeptidase 3	14.8265	0.0119487	0.176287
CG10609	FBgn0037324	Orco	Odorant receptor co-receptor	0.751838	0.0120742	0.177876
CG18519	FBgn0038348	AOX2	Aldehyde oxidase 2	1.86952	0.012089	0.177876	FBpp0311435	AOX2-PC	0.793741	0.671817	0.862246
CG2985	FBgn0004045	Yp1	Yolk protein 1	0.48231	0.0121658	0.178764
CG4460	FBgn0001223	Hsp22	Heat shock protein 22	2.23387	0.0121874	0.178841	FBpp0100010	Hsp22-PA	1.43602	0.0602924	0.234285
CG14534	FBgn0031957	TwdlE	TweedleE	1.94228	0.0123431	0.180883	FBpp0079185	TwdlE-PA	1.45195	0.248237	0.551056
CG6349	FBgn0259113	PolA1	DNA polymerase alpha subunit 1	1.588	0.0124316	0.181935	FBpp0083514	DNApol-alpha180-PA	1.90087	0.444682	0.7251
CG2064	FBgn0033205	Rdh1	Retinol dehydrogenase 1	1.42821	0.0125221	0.183014	FBpp0087997	CG2064-PA	0.808045	0.676204	0.865245
CG31347	FBgn0051347	CG31347	-	0.570638	0.012594	0.183819
CG15083	FBgn0034399	CG15083	-	1.37293	0.0127477	0.185813
CG5295	FBgn0036449	bmm	brummer	1.45711	0.012977	0.188904
CG14567	FBgn0037126	CG14567	-	1.38681	0.0130297	0.189417
CG30187	FBgn0050187	CG30187	-	1.69326	0.0131454	0.190844
CG33784	FBgn0053784	CG33784	-	1.70893	0.0132006	0.191392
CG8239	FBgn0030683	Mvd	Mevalonate diphosphate decarboxylase	0.691465	0.0132594	0.191988	FBpp0073903	CG8239-PA	0.746079	0.256288	0.558087
CG4398	FBgn0034126	jtb	jetboil	1.48263	0.0133247	0.192678
CG6124	FBgn0243514	eater	eater	1.44387	0.0134015	0.193532
CG5793	FBgn0038858	CG5793	-	1.43617	0.0134548	0.194044	FBpp0306057	CG5793-PD	0.728876	0.000199302	0.00300376
CG10240	FBgn0013773	Cyp6a22	Cytochrome P450 6a22	1.42416	0.013523	0.19477
CG16947	FBgn0031816	Rchy1	Ring finger and CHY zinc finger domain containing 1	0.737985	0.0135588	0.195028
CG7105	FBgn0045038	Proc	Proctolin	0.738942	0.013672	0.196398
CG3510	FBgn0000405	CycB	Cyclin B	2.43112	0.0137506	0.197137
CG42474	FBgn0259964	Sfp33A3	Seminal fluid protein 33A3	2.31243	0.0137596	0.197137
CG34195	FBgn0085224	CG34195	-	1.51275	0.0138696	0.198245
CG14996	FBgn0035499	Chd64	Chd64	1.46262	0.0138733	0.198245	FBpp0073126	Chd64-PB	1.30259	0.00018846	0.00288027
CR43724	FBgn0263970	lncRNA:CR43724	long non-coding RNA:CR43724	0.608258	0.0139096	0.198503
CG13225	FBgn0026386	Or47a	Odorant receptor 47a	0.627949	0.0140723	0.200301
CG15892	FBgn0029859	CG15892	-	0.642099	0.0140583	0.200301
CG2958	FBgn0040102	lectin-24Db	lectin-24Db	1.38619	0.0143899	0.204554
CG34324	FBgn0085353	CG34324	-	1127.03	0.0144481	0.205115
CG3723	FBgn0013812	Dhc93AB	Dynein heavy chain at 93AB	0.714851	0.0145229	0.205908
CG18171	FBgn0035262	CG18171	-	1.41545	0.0145862	0.206536	FBpp0072682	CG18171-PA	1.11794	0.690708	0.875312
CG34454	FBgn0085483	CG34454	-	1.48576	0.0146068	0.206561
CG9514	FBgn0030592	CG9514	-	0.486467	0.0148614	0.209888
CG4231	FBgn0026397	Or22b	Odorant receptor 22b	0.635767	0.0149385	0.210581
CG33926	FBgn0053926	CG33926	-	1.44562	0.0149491	0.210581	FBpp0091164	CG33926-PA	24.6239	2.57409e-07	1.59745e-05
CG2093	FBgn0033194	Vps13	Vacuolar protein sorting 13	1.34924	0.0150691	0.211998	FBpp0087984	Vps13-PA	1.36198	3.66221e-06	0.00012987
CG33122	FBgn0015376	cutlet	cutlet	1.48193	0.0153384	0.215508	FBpp0077230	cutlet-PA	0.855244	0.800457	0.928513
CG15602	FBgn0030694	CG15602	-	1.33698	0.0155079	0.21761
CG11989	FBgn0263251	vnc	variable nurse cells	1.44011	0.0155334	0.217688
CG5781	FBgn0032448	CG5781	-	0.547053	0.0156115	0.218501
CG9492	FBgn0287844	Dhc1	Dynein heavy chain 1	0.714062	0.015818	0.221107	FBpp0301056	CG9492-PD	1.09941	0.759615	0.908913
CG11841	FBgn0039628	CG11841	-	1.33863	0.0160095	0.223497	FBpp0084730	CG11841-PA	3.48105	0.000675214	0.0080949
CG1343	FBgn0020378	Sp1	Sp1	0.743606	0.0161056	0.224552
CR44116	FBgn0264947	asRNA:CR44116	antisense RNA:CR44116	1.8068	0.0162231	0.225901
CG4439	FBgn0034132	S-Lap8	Sperm-Leucylaminopeptidase 8	12.2419	0.0162851	0.226228
CR33942	FBgn0062961	lncRNA:CR33942	long non-coding RNA:CR33942	1.49067	0.0162881	0.226228
CG7670	FBgn0038608	WRNexo	WRN exonuclease	1.85798	0.0164074	0.227306
CR44498	FBgn0265691	lncRNA:CR44498	long non-coding RNA:CR44498	1.67294	0.01639	0.227306
CG10522	FBgn0002466	sti	sticky	1.87713	0.0165494	0.228693
CR44366	FBgn0265497	lncRNA:CR44366	long non-coding RNA:CR44366	0.708559	0.0165344	0.228693
CR45939	FBgn0267601	lncRNA:CR45939	long non-coding RNA:CR45939	0.492427	0.0166582	0.229904
CG14410	FBgn0030583	CG14410	-	2.10616	0.0167282	0.230578
CG6330	FBgn0039464	CG6330	-	1.31768	0.0169418	0.233228	FBpp0084456	CG6330-PB	1.05992	0.257151	0.558855
CG3478	FBgn0020258	ppk	pickpocket	0.686141	0.0171176	0.235351
CG33474	FBgn0053474	CG33474	-	1.63954	0.0172565	0.236961
CG10237	FBgn0032783	CG10237	-	0.745547	0.0176707	0.242344	FBpp0080748	CG10237-PA	0.590467	2.31489e-07	1.48013e-05
CG11882	FBgn0039642	CG11882	-	1.40148	0.0177046	0.242346
CG43672	FBgn0263747	CG43672	-	0.573614	0.0177153	0.242346
CG7215	FBgn0038571	CG7215	-	1.57177	0.0177377	0.242348
CR44374	FBgn0265524	asRNA:CR44374	antisense RNA:CR44374	0.368554	0.0178014	0.242914
CG15685	FBgn0038789	Ir92a	Ionotropic receptor 92a	0.409102	0.0178566	0.243363
CG11136	FBgn0034540	Lrt	Leucine-rich tendon-specific protein	0.708968	0.0178802	0.24338	FBpp0291490	Lrt-PB	2.68176	0.11625	0.358607
CG16705	FBgn0039102	SPE	Spatzle-Processing Enzyme	1.35948	0.0179101	0.243483	FBpp0083832	SPE-PA	1.06183	0.469654	0.741098
CG17868	FBgn0028946	Or35a	Odorant receptor 35a	0.616828	0.0181013	0.245777
CG4226	FBgn0046113	GluRIIC	Glutamate receptor IIC	0.680422	0.0181664	0.246047
CG15505	FBgn0039684	Obp99d	Odorant-binding protein 99d	1.51078	0.0181659	0.246047
CG12507	FBgn0030729	CG12507	-	0.496526	0.0181955	0.246136
CG31370	FBgn0051370	CG31370	-	1.41722	0.0182427	0.246469
CG33126	FBgn0053126	NLaz	Neural Lazarillo	0.763599	0.018355	0.247679	FBpp0077607	NLaz-PA	1.39202	0.00286171	0.02564
CG10497	FBgn0010415	Sdc	Syndecan	1.32758	0.018556	0.250082
CG17127	FBgn0032299	CG17127	-	0.490759	0.0187913	0.252544	FBpp0079725	CG17127-PA	1.119	0.16911	0.441884
CG7000	FBgn0260004	Snmp1	Sensory neuron membrane protein 1	0.755766	0.0188082	0.252544
CG42626	FBgn0261349	Mst36Fb	Male-specific transcript 36Fb	0.63506	0.0187734	0.252544
CG41503	FBgn0265047	FDY	flagrante delicto Y	7.28706	0.0188398	0.252658
CG17876	FBgn0000078	Amy-d	Amylase distal	1.61933	0.0189397	0.253685	FBpp0086136	Amy-d-PA	3.61378	2.01323e-07	1.36286e-05
CG14490	FBgn0034281	CG14490	-	0.454794	0.0189796	0.253908
CG18241	FBgn0032095	Toll-4	Toll-4	0.467565	0.0191712	0.25553
CG10685	FBgn0086447	Polr1D	RNA polymerase I and III subunit D	1.46867	0.0191619	0.25553
CG6385	FBgn0034276	Sardh	Sarcosine dehydrogenase	1.47646	0.0191334	0.25553	FBpp0088528	Sardh-PA	0.960023	0.678275	0.866943
CR34335	FBgn0267910	lncRNA:CR34335	long non-coding RNA:CR34335	0.711572	0.0192821	0.256695
CG1854	FBgn0026389	Or43a	Odorant receptor 43a	0.496175	0.0193561	0.257052
CG42807	FBgn0261989	CG42807	-	1.54507	0.019355	0.257052
CG15161	FBgn0032692	IFT46	Intraflagellar transport 46	0.706801	0.0195671	0.259538	FBpp0080628	CG15161-PA	0.973918	0.868234	0.95689
CG4750	FBgn0259795	loopin-1	loopin-1	17.1429	0.0196236	0.259971
CG31280	FBgn0041225	Gr94a	Gustatory receptor 94a	1.58317	0.0197245	0.26099
CG14125	FBgn0036232	CG14125	-	166.273	0.0197812	0.261423
CG11825	FBgn0033519	CG11825	-	1.63762	0.0198312	0.261767
CG10618	FBgn0045761	CHKov1	CHK domain ov1	1.33372	0.0200422	0.264232
CG30503	FBgn0050503	CG30503	-	0.742004	0.020089	0.264529
CG12119	FBgn0030102	SmydA-9	SET and MYND domain containing, arthropod-specific, member 9	0.717385	0.0202209	0.265318
CG43759	FBgn0264090	CG43759	-	0.738055	0.0202219	0.265318	FBpp0303584	CG43759-PB	0.93202	0.95456	0.983676
CG10242	FBgn0033978	Cyp6a23	Cytochrome P450 6a23	1.45323	0.0201938	0.265318	FBpp0086582	Cyp6a23-PA	1.96907	0.00116722	0.0125655
CG18547	FBgn0037973	CG18547	-	1.45624	0.0203477	0.266008	FBpp0081980	CG18547-PA	1.14601	0.107928	0.343999
CG4836	FBgn0270925	CG4836	-	5.26301	0.02033	0.266008
CG17916	FBgn0038798	Or92a	Odorant receptor 92a	0.706845	0.0203436	0.266008
CG33478	FBgn0026388	Or46a	Odorant receptor 46a	0.663061	0.0204656	0.267229
CG8714	FBgn0028563	sut1	sugar transporter 1	1.38009	0.0204959	0.267305
CG1897	FBgn0000492	Dr	Drop	1.52367	0.0205688	0.267936	FBpp0084807	Dr-PA	1.30245	0.694569	0.877307
CG5160	FBgn0031906	CG5160	-	1.38106	0.0207151	0.269518
CG11020	FBgn0016920	nompC	no mechanoreceptor potential C	0.687881	0.0207722	0.26994
CG3158	FBgn0003483	spn-E	spindle E	1.44786	0.0208292	0.270185
CG2310	FBgn0039665	CG2310	-	1.39297	0.0208406	0.270185	FBpp0084799	CG2310-PA	1.27776	0.0374341	0.17115
CG6341	FBgn0028737	eEF1beta	eukaryotic translation elongation factor 1 beta	1.32523	0.0210892	0.273083	FBpp0305165	eEF1beta-PB	1.04685	0.298738	0.602616
CG10357	FBgn0035453	CG10357	-	0.682155	0.0211437	0.273389
CG6985	FBgn0039017	CG6985	-	1.41747	0.021163	0.273389
CR43472	FBgn0263449	asRNA:CR43472	antisense RNA:CR43472	0.558914	0.0214282	0.276488
CG6553	FBgn0033880	CG6553	-	1.39456	0.0216624	0.279178
CG32823	FBgn0052823	Sdic3	Sperm-specific dynein intermediate chain 3	1.51325	0.0219243	0.28222
CG17867	FBgn0030298	Or10a	Odorant receptor 10a	0.692941	0.0219784	0.282583	FBpp0312370	Or10a-PB	0.884863	0.386513	0.684723
CG31783	FBgn0002939	ninaD	neither inactivation nor afterpotential D	1.48539	0.0222097	0.28522
CR43936	FBgn0264564	asRNA:CR43936	antisense RNA:CR43936	1.97763	0.0225101	0.288738
CG44303	FBgn0265362	CG44303	-	1.69604	0.0227092	0.29095
CG8089	FBgn0033993	CG8089	-	1.47039	0.0228165	0.291982
CG15824	FBgn0031292	CG15824	-	1.57017	0.0232284	0.29621	FBpp0304490	CG15824-PB	0.355131	0.388111	0.685284
CG5089	FBgn0034144	CG5089	-	4.26638	0.0231982	0.29621
CG6938	FBgn0036235	CG6938	-	0.712778	0.0232119	0.29621
CG9681	FBgn0043578	PGRP-SB1	Peptidoglycan recognition protein SB1	1.61367	0.0233452	0.297005	FBpp0075107	PGRP-SB1-PA	1.97716	0.000650808	0.00786937
CG10951	FBgn0045980	niki	nimA-like kinase	0.716687	0.0233189	0.297005
CG17207	FBgn0038051	CG17207	-	0.605221	0.0234991	0.298613
CG9270	FBgn0032908	CG9270	-	0.648701	0.0236433	0.299577	FBpp0297173	CG9270-PC	1.64136	0.393007	0.689027
CG5991	FBgn0026576	Pisd	Phosphatidylserine decarboxylase	0.707913	0.0236573	0.299577	FBpp0083921	CG5991-PA	0.765026	0.00254585	0.0234637
CG31133	FBgn0051133	Slimp	Seryl-tRNA synthetase-like insect mitochondrial protein	1.36615	0.0236148	0.299577
CG30274	FBgn0050274	CG30274	-	0.696502	0.0238193	0.300929
CR46216	FBgn0267936	lncRNA:CR46216	long non-coding RNA:CR46216	12.848	0.0237967	0.300929
CG14825	FBgn0035741	BBS1	Bardet-Biedl syndrome 1	0.638069	0.0239593	0.301998
CG17169	FBgn0040514	CG17169	-	2.27122	0.0239492	0.301998
CG15666	FBgn0034622	BBS9	Bardet-Biedl syndrome 9	0.744427	0.0241053	0.303487
CG12317	FBgn0028425	JhI-21	Juvenile hormone Inducible-21	0.744517	0.0243117	0.305732
CG18542	FBgn0037731	CG18542	-	0.490234	0.0245755	0.308695
CG2979	FBgn0005391	Yp2	Yolk protein 2	0.501548	0.0247529	0.310357
CG14916	FBgn0041246	Gr32a	Gustatory receptor 32a	1.63603	0.0247648	0.310357
CG17005	FBgn0032109	CG17005	-	0.409881	0.0249855	0.312763
CG13559	FBgn0034870	CG13559	-	1.4091	0.0251532	0.314502
CG31626	FBgn0051626	CG31626	-	0.65819	0.0252535	0.315395
CG11158	FBgn0030511	CG11158	-	0.730853	0.0252871	0.315452
CG15539	FBgn0039782	CG15539	-	0.627442	0.0253435	0.31561
CG42694	FBgn0261584	CG42694	-	1.46073	0.0253577	0.31561
CG32335	FBgn0063667	meep	meep	0.591919	0.0256371	0.318725	FBpp0271924	CG32335-PB	1.00151	0.990261	0.997481
CG9701	FBgn0036659	CG9701	-	1.34222	0.0257997	0.320016
CG1089	FBgn0261393	alpha-Est5	alpha-Esterase-5	1.36724	0.0257759	0.320016	FBpp0298275	alpha-Est5-PB	0.745481	0.513624	0.773552
CG30259	FBgn0050259	CG30259	-	0.471891	0.0259277	0.321238
CG6643	FBgn0266758	Esyt2	Extended synaptotagmin-like protein 2	1.31605	0.0261508	0.323635	FBpp0084031	Esyt2-PA	1.59575	9.34988e-07	4.48369e-05
CG46438	FBgn0286980	Iyd	Iodotyrosine deiodinase	1.53794	0.0264265	0.326676
CR44899	FBgn0266204	lncRNA:CR44899	long non-coding RNA:CR44899	0.574946	0.0269284	0.332503
CG34441	FBgn0085470	lmgB	lemming B	0.568133	0.0270469	0.333589
CG8147	FBgn0043791	phu	phurba tashi	0.590404	0.0272086	0.335203
CG32064	FBgn0052064	S-Lap4	Sperm-Leucylaminopeptidase 4	7.90822	0.0276152	0.339829
CG15120	FBgn0034454	CG15120	-	1.45632	0.0278035	0.34176
CG14227	FBgn0031058	CG14227	-	0.519088	0.0278768	0.341853
CG6429	FBgn0046999	CG6429	-	1.36801	0.0278965	0.341853	FBpp0086193	CG6429-PA	1.95814	0.000859987	0.00979458
CG11182	FBgn0025334	PHDP	Putative homeodomain protein	0.6211	0.0279051	0.341853
CG14275	FBgn0032022	CG14275	-	0.70158	0.0279895	0.342317	FBpp0079222	CG14275-PA	0.903547	0.226855	0.518035
CG16926	FBgn0040732	CG16926	-	1.44259	0.0280058	0.342317	FBpp0085687	CG16926-PA	0.284685	0.150682	0.412372
CG42642	FBgn0261401	Ir75c	Ionotropic receptor 75c	0.551188	0.0282437	0.344838
CG4784	FBgn0036619	Cpr72Ec	Cuticular protein 72Ec	1.62859	0.028324	0.345433	FBpp0075182	Cpr72Ec-PA	0.824058	0.00279274	0.0251287
CG3656	FBgn0005670	Cyp4d1	Cytochrome P450 4d1	1.45018	0.0284153	0.345486
CG3181	FBgn0024920	Ts	Thymidylate synthase	2.11837	0.0284235	0.345486	FBpp0077363	Ts-PA	0.720434	0.239704	0.538058
CG32271	FBgn0052271	CG32271	-	0.723562	0.0283867	0.345486
CG11672	FBgn0037563	CG11672	-	124.065	0.0285637	0.346804
CG11212	FBgn0262867	Ptr	Patched-related	0.763657	0.0286403	0.347347	FBpp0085347	Ptr-PA	17.3816	0.0178683	0.101653
CG10157	FBgn0039099	GILT2	Gamma-interferon-inducible lysosomal thiol reductase 2	1.36149	0.0287718	0.348555
CG6701	FBgn0033889	CG6701	-	1.31892	0.0288717	0.348989
CG10812	FBgn0035434	Drsl5	Drosomycin-like 5	1.3417	0.0288543	0.348989	FBpp0072926	Drsl5-PA	1.469	0.0437637	0.190251
CG4347	FBgn0035978	UGP	UDP-glucose pyrophosphorylase	1.36919	0.0289554	0.349613	FBpp0099885	UGP-PC	0.953222	0.218835	0.50713
CG17324	FBgn0027074	Ugt36F1	UDP-glycosyltransferase family 36 member F1	1.40199	0.029145	0.351513
CG5809	FBgn0025678	CaBP1	calcium-binding protein 1	1.34625	0.0292811	0.352375	FBpp0080395	CaBP1-PA	1.87782	1.64555e-05	0.0004109
CG6705	FBgn0003867	tsl	torso-like	1.36372	0.0292649	0.352375	FBpp0083563	tsl-PB	0.197788	0.0327369	0.15453
CG14131	FBgn0036205	CG14131	-	0.704907	0.0293723	0.353082
CG6004	FBgn0036203	Muc68D	Mucin 68D	105.11	0.0294577	0.353719	FBpp0075850	Muc68D-PB	0.408796	0.381867	0.67973
CG4562	FBgn0038740	CG4562	-	1.31119	0.0296004	0.355042
CG12526	FBgn0036009	Or67a	Odorant receptor 67a	0.620731	0.0297482	0.356423	FBpp0076104	Or67a-PA	1.2475	0.381905	0.67973
CG7637	FBgn0033548	CG7637	-	1.41477	0.0299989	0.35865
CG5506	FBgn0036766	CG5506	-	44.9236	0.0299999	0.35865
CG31632	FBgn0051632	sens-2	senseless-2	0.73087	0.0302714	0.3615
CG15923	FBgn0038814	CG15923	-	0.725293	0.030341	0.361934
CG9138	FBgn0031879	uif	uninflatable	0.723747	0.0305198	0.363081	FBpp0297915	uif-PD	1.02705	0.799721	0.92822
CG7242	FBgn0087021	Spc25	Spc25	1.98489	0.0304927	0.363081	FBpp0082158	Spc25-PA	0.577812	0.39128	0.687142
CG3713	FBgn0040343	CG3713	-	1.94243	0.030537	0.363081
CG18287	FBgn0039679	ppk19	pickpocket 19	0.440918	0.0305924	0.363343	FBpp0084817	ppk19-PA	3.62223	0.0740556	0.272098
CG15068	FBgn0040733	BomS6	Bomanin Short 6	1.38077	0.0307173	0.36443
CG10755	FBgn0015036	Cyp4ae1	Cytochrome P450 4ae1	0.664397	0.0309124	0.366346
CG2837	FBgn0031646	snsl	snustorr snarlik	0.627763	0.0310936	0.367873
CG13437	FBgn0034541	CG13437	-	0.680874	0.0311762	0.367873
CG11255	FBgn0036337	Adk2	Adenosine kinase 2	1.32042	0.0311663	0.367873	FBpp0075629	AdenoK-PA	0.953205	0.451029	0.728971
CG5494	FBgn0038819	Cpr92F	Cuticular protein 92F	1.78696	0.0311415	0.367873
CG10846	FBgn0040228	DCTN5-p25	Dynactin 5, p25 subunit	1.33453	0.0315609	0.372009
CG4623	FBgn0035587	Gdap1	Gdap1	1.40608	0.031643	0.372574
CG6361	FBgn0030925	Hayan	Hayan	1.34239	0.0317543	0.373481
CG9362	FBgn0037696	GstZ1	Glutathione S transferase Z1	1.4097	0.032105	0.376793	FBpp0081522	GstZ1-PA	0.848968	0.412814	0.701036
CR13130	FBgn0040965	lncRNA:CR13130	long non-coding RNA:CR13130	1.44163	0.032077	0.376793
CG1373	FBgn0000279	CecC	Cecropin C	2.57221	0.032284	0.378487
CG9344	FBgn0034564	CG9344	-	1.35328	0.0323925	0.378537	FBpp0071449	CG9344-PA	0.611683	0.144466	0.403505
CG42598	FBgn0260997	CG42598	-	0.607387	0.0323585	0.378537
CR43257	FBgn0262902	asRNA:CR43257	antisense RNA:CR43257	1.4557	0.032332	0.378537
CR45217	FBgn0266744	lncRNA:CR45217	long non-coding RNA:CR45217	1.60013	0.0324797	0.37915
CG8598	FBgn0035766	eco	Establishment of cohesion	1.32501	0.032644	0.379988
CG31077	FBgn0051077	CG31077	-	70.0255	0.0326155	0.379988	FBpp0291187	CG31077-PB	0.724531	0.318177	0.621912
CG33340	FBgn0053340	CG33340	-	10.0462	0.0326561	0.379988
CG30128	FBgn0046879	Obp56c	Odorant-binding protein 56c	0.452055	0.0327808	0.381034
CG2707	FBgn0000927	fs(1)Ya	female sterile (1) Young arrest	1.86989	0.0328889	0.381882
CG10050	FBgn0037492	Dtwd2	DTW domain containing 2	0.724213	0.0329835	0.382574
CG14961	FBgn0035439	CG14961	-	1.45364	0.0330849	0.382928
CG31190	FBgn0261046	Dscam3	Down syndrome cell adhesion molecule 3	0.76349	0.0331194	0.382928
CR45330	FBgn0266869	asRNA:CR45330	antisense RNA:CR45330	0.669519	0.0330663	0.382928
CG7227	FBgn0031970	CG7227	-	1.3811	0.0331759	0.383174
CG30047	FBgn0050047	CG30047	-	0.562522	0.0333204	0.384437
CG12699	FBgn0046294	CG12699	-	13.1919	0.0334859	0.385938
CG13578	FBgn0035000	CG13578	-	0.726889	0.0335876	0.386701
CR45175	FBgn0266685	asRNA:CR45175	antisense RNA:CR45175	2.07831	0.0336879	0.387447
CG32190	FBgn0052190	NUCB1	Nucleobindin 1	1.31469	0.033803	0.38836	FBpp0074937	NUCB1-PA	1.34536	0.0174567	0.100501
CG9148	FBgn0025682	scf	supercoiling factor	1.29531	0.033843	0.388411	FBpp0088881	scf-PA	1.00683	0.991104	0.997481
CG6232	FBgn0032252	loh	lonely heart	1.39806	0.0340134	0.389955
CG7294	FBgn0032284	CG7294	-	2.11168	0.034232	0.39205
CG9961	FBgn0031451	CG9961	-	0.490773	0.0352027	0.402744
CG10816	FBgn0010388	Dro	Drosocin	2.30368	0.0355975	0.406408
CR44170	FBgn0265059	lncRNA:CR44170	long non-coding RNA:CR44170	2.15167	0.0355736	0.406408
CG2977	FBgn0027106	Inx7	Innexin 7	1.58449	0.0357053	0.406793
CG14548	FBgn0002733	E(spl)mbeta-HLH	Enhancer of split mbeta, helix-loop-helix	0.738809	0.0357059	0.406793
CG18170	FBgn0035239	CG18170	-	1.48395	0.0357719	0.406981	FBpp0099551	CG18170-PA	0.883333	0.933612	0.977712
CG34382	FBgn0085411	CG34382	-	0.529205	0.035797	0.406981
CG12165	FBgn0260991	Incenp	Inner centromere protein	2.14999	0.0359101	0.407841
CG18180	FBgn0036024	CG18180	-	2.19536	0.0360606	0.408699
CG9133	FBgn0035198	CG9133	-	7.00162	0.0360575	0.408699
CG10970	FBgn0030078	CG10970	-	1.82192	0.0368397	0.417096
CG3213	FBgn0031545	CG3213	-	15.2147	0.0372336	0.420713	FBpp0077250	CG3213-PA	1.20647	0.353527	0.654132
CG7558	FBgn0262716	Arp3	Actin-related protein 3	1.31152	0.0372364	0.420713	FBpp0076460	Arp3-PA	1.20636	0.0591001	0.231572
CG9452	FBgn0036877	CG9452	-	0.728573	0.0374785	0.42301	FBpp0074746	CG9452-PA	0.644942	0.0962439	0.32051
CG32755	FBgn0052755	CG32755	-	1.45927	0.0375666	0.423567
CG9147	FBgn0031774	CG9147	-	1.35358	0.0377932	0.425681
CG16858	FBgn0016075	vkg	viking	1.33367	0.037903	0.426478	FBpp0078672	vkg-PA	0.964308	0.874442	0.958289
CG3857	FBgn0023520	CG3857	-	0.757622	0.038021	0.427364	FBpp0070335	CG3857-PA	1.07659	0.930681	0.977057
CR45502	FBgn0267058	lncRNA:CR45502	long non-coding RNA:CR45502	0.484829	0.0381611	0.428496
CR44741	FBgn0265954	lncRNA:CR44741	long non-coding RNA:CR44741	0.525037	0.038362	0.43031
CG3221	FBgn0034569	dgt3	dim gamma-tubulin 3	1.44711	0.0386732	0.433354
CG10683	FBgn0004400	rhi	rhino	1.67167	0.038962	0.436142
CG46121	FBgn0267796	Tmc	Transmembrane channel-like	0.726363	0.0393439	0.439966
CG4082	FBgn0017577	Mcm5	Minichromosome maintenance 5	1.44932	0.0396472	0.442903	FBpp0081756	Mcm5-PA	1.84937	0.549193	0.793745
CG11415	FBgn0024361	Tsp2A	Tetraspanin 2A	1.50109	0.0398607	0.444377
CG34010	FBgn0054010	Glyat	Glycine N-acyltransferase	0.665651	0.0398332	0.444377
CG3630	FBgn0023540	CG3630	-	0.739299	0.0400917	0.446041
CR45604	FBgn0267164	asRNA:CR45604	antisense RNA:CR45604	1.49161	0.0400756	0.446041
CG13833	FBgn0039040	CG13833	-	0.750564	0.040174	0.446157	FBpp0083755	CG13833-PA	0.61252	0.0138659	0.0848031
CR43411	FBgn0263330	lncRNA:CR43411	long non-coding RNA:CR43411	1.39129	0.040184	0.446157
CG4726	FBgn0031307	MFS3	Major Facilitator Superfamily Transporter 3	1.43524	0.0403007	0.446997
CG33192	FBgn0053192	MtnD	Metallothionein D	1.62587	0.0405215	0.44899
CG34220	FBgn0085249	CG34220	-	21.8865	0.0406621	0.45009
CG11409	FBgn0024366	CG11409	-	0.691574	0.0410563	0.452671
CG14444	FBgn0029879	APC7	Anaphase Promoting Complex subunit 7	1.55012	0.0409512	0.452671	FBpp0070907	APC7-PA	0.857085	0.799765	0.92822
CG4095	FBgn0029890	Fum2	Fumarase 2	0.64069	0.0410613	0.452671
CG5210	FBgn0013763	Idgf6	Imaginal disc growth factor 6	1.30677	0.0410377	0.452671	FBpp0086257	Idgf6-PA	1.26032	0.000280388	0.00399743
CG44239	FBgn0265174	PIG-V	Phosphatidylinositol glycan anchor biosynthesis class V	1.35207	0.0411213	0.452874
CR42874	FBgn0262148	lncRNA:CR42874	long non-coding RNA:CR42874	1.4885	0.0411756	0.453015
CG12885	FBgn0039523	CG12885	-	0.714467	0.041386	0.45487
CG6331	FBgn0019952	Orct	Organic cation transporter	0.767132	0.0415514	0.456229
CG31909	FBgn0051909	CG31909	-	0.438467	0.0416016	0.45632
CG7972	FBgn0002899	mus301	mutagen-sensitive 301	1.4962	0.0418209	0.458265	FBpp0076412	mus301-PA	6.06845	0.0124681	0.0781777
CG13478	FBgn0003388	shd	shade	0.533031	0.0419694	0.45943
CG8738	FBgn0033321	CG8738	-	1.31663	0.0420656	0.460022
CG42702	FBgn0288433	L	Lobe	0.707154	0.0422773	0.461873
CG4779	FBgn0040211	hgo	homogentisate 1,2-dioxygenase	1.35583	0.0423474	0.462175	FBpp0079790	hgo-PA	1.77492	0.348598	0.650346
CG14342	FBgn0031324	CG14342	-	0.628787	0.0425414	0.462924
CG6870	FBgn0032652	CG6870	-	0.751677	0.0425177	0.462924
CG32115	FBgn0052115	CG32115	-	1.41145	0.0425434	0.462924	FBpp0075636	CG32115-PA	2.95753	0.434388	0.717463
CG9555	FBgn0032085	CG9555	-	0.698401	0.042673	0.463872
CG9015	FBgn0000577	en	engrailed	0.709689	0.0431895	0.469019
CG8439	FBgn0010621	CCT5	Chaperonin containing TCP1 subunit 5	1.31503	0.0435358	0.47231	FBpp0087095	CCT5-PA	1.62893	2.85062e-06	0.000104605
CG8813	FBgn0031476	CG8813	-	1.66074	0.0436216	0.47277
CG9642	FBgn0034183	SmydA-6	SET and MYND domain containing, arthropod-specific, member 6	2.01357	0.0437292	0.473466	FBpp0086127	SmydA-6-PA	0.433439	0.138664	0.393968
CG4872	FBgn0030799	CG4872	-	1.31457	0.0438689	0.474036	FBpp0074113	CG4872-PA	1.46092	0.146644	0.406062
CG9553	FBgn0000308	chic	chickadee	1.29351	0.0438666	0.474036	FBpp0078864	chic-PA	1.17771	0.00635127	0.0463709
CG43867	FBgn0264449	CG43867	-	0.766454	0.043939	0.474323	FBpp0304853	CG43867-PC	0.841133	0.0746947	0.273384
CG15822	FBgn0035308	CG15822	-	0.720013	0.0440312	0.474848
CG9782	FBgn0030763	CG9782	-	0.725102	0.0440882	0.474993
CR44065	FBgn0264874	asRNA:CR44065	antisense RNA:CR44065	0.678779	0.044394	0.477816
CG17330	FBgn0028841	jhamt	juvenile hormone acid methyltransferase	0.723334	0.0444746	0.478212
CG8066	FBgn0038243	CG8066	-	1.29643	0.044534	0.478378	FBpp0082440	CG8066-PA	1.35002	0.000683724	0.00817369
CG8129	FBgn0037684	Srr	Serine racemase	0.71653	0.0446644	0.479307
CR43995	FBgn0264727	lncRNA:CR43995	long non-coding RNA:CR43995	1.63923	0.0447975	0.480263
CG30018	FBgn0050018	mthl13	methuselah-like 13	1.92461	0.0450884	0.482906
CG13934	FBgn0035279	Cpr62Ba	Cuticular protein 62Ba	0.637358	0.0454255	0.486039
CG14304	FBgn0038629	CG14304	-	1.56488	0.0455785	0.486839
CG18548	FBgn0042206	GstD10	Glutathione S transferase D10	0.683568	0.0455895	0.486839
CR40743	FBgn0085772	CR40743		1.42765	0.0457019	0.487561
CG6283	FBgn0039474	CG6283	-	0.376423	0.0458107	0.488244
CG14379	FBgn0038142	CheA87a	Chemosensory protein A 87a	0.649389	0.0459846	0.489141
CG7567	FBgn0039670	CG7567	-	3.32284	0.0459752	0.489141
CG8694	FBgn0002569	Mal-A2	Maltase A2	0.575655	0.0465563	0.49474	FBpp0087826	Mal-A2-PA	0.998728	0.998742	0.999641
CG11656	FBgn0038109	CG11656	-	1.54954	0.0466665	0.495429
CG1584	FBgn0023180	Orc6	Origin recognition complex subunit 6	1.54271	0.0471171	0.499725
CG3191	FBgn0023525	CG3191	-	0.747302	0.0471772	0.499877
CG14645	FBgn0040687	CG14645	-	254.402	0.047605	0.50392
CG18754	FBgn0042106	CG18754	-	1.6459	0.047899	0.506049
CG31029	FBgn0051029	CG31029	-	1.42742	0.0478989	0.506049	FBpp0084951	CG31029-PA	0.556066	0.072674	0.269021
CG31606	FBgn0051606	CG31606	-	1.60998	0.0483751	0.510584
CR45457	FBgn0267013	lncRNA:CR45457	long non-coding RNA:CR45457	0.420516	0.0484561	0.510945
CG3964	FBgn0031574	TTLL4B	Tubulin tyrosine ligase-like 4B	2.13434	0.0485428	0.511365
CG7383	FBgn0000560	eg	eagle	1.47207	0.0486511	0.512011
CG2157	FBgn0030244	CG2157	-	1.43028	0.049127	0.516248
CG33198	FBgn0053198	pen-2	presenilin enhancer	1.37591	0.0491485	0.516248
CG17878	FBgn0261386	Gpa2	Glycoprotein hormone alpha 2	0.670585	0.0494333	0.51874
CG33470	FBgn0053470	BaraA1	Baramicin A1	0.710328	0.0494936	0.518874
CG17974	FBgn0034624	CG17974	-	0.606835	0.0498872	0.522177
CG3906	FBgn0034871	CG3906	-	39.0859	0.0499044	0.522177
CR45925	FBgn0267587	asRNA:CR45925	antisense RNA:CR45925	2.00803	0.0499824	0.522491
CR44603	FBgn0265814	lncRNA:CR44603	long non-coding RNA:CR44603	0.475593	0.0505868	0.528302
CG12520	FBgn0036324	CG12520	-	1.48463	0.0508617	0.530666
CG13388	FBgn0027932	Akap200	A kinase anchor protein 200	1.3237	0.0512456	0.533649	FBpp0079279	Akap200-PA	2.12885	1.72416e-07	1.21011e-05
CG8549	FBgn0035714	Sbds	SBDS ribosome maturation factor	1.33266	0.0512177	0.533649
CG33172	FBgn0053172	CG33172	-	1.37509	0.0515977	0.536803
CG7459	FBgn0062412	Ctr1B	Copper transporter 1B	1.32829	0.0517391	0.53694
CG9593	FBgn0038365	CG9593	-	0.708365	0.0517585	0.53694
CG13027	FBgn0036681	Obp73a	Odorant-binding protein 73a	0.579327	0.0517023	0.53694
CG9342	FBgn0266369	Mtp	Microsomal triacylglycerol transfer protein	1.3229	0.0518496	0.537373	FBpp0080968	Mtp-PA	1.65846	1.63152e-05	0.000409823
CG9033	FBgn0033629	Tsp47F	Tetraspanin 47F	0.751623	0.0519741	0.537641
CG32686	FBgn0052686	CG32686	-	0.689909	0.0519308	0.537641
CG13117	FBgn0032140	CG13117	-	1.30383	0.0520293	0.537702
CG13896	FBgn0035159	CG13896	-	1.36339	0.0521257	0.538188
CG5323	FBgn0034362	CG5323	-	1.32296	0.0522797	0.539268	FBpp0085885	CG5323-PA	1.104	0.295552	0.599054
CG7216	FBgn0014454	Acp1	Adult cuticle protein 1	0.63243	0.0523355	0.539333	FBpp0079123	Acp1-PA	0.905948	0.340601	0.643967
CG30151	FBgn0050151	CG30151	-	1.33876	0.0524495	0.539998
CG4206	FBgn0284442	Mcm3	Minichromosome maintenance 3	1.35016	0.0527004	0.541866
CG31731	FBgn0028539	Eato	Engulfment ABC Transporter in the ovary	1.29327	0.0527304	0.541866
CG2505	FBgn0015570	alpha-Est2	alpha-Esterase-2	0.743309	0.0530555	0.544694
CG9772	FBgn0037236	Skp2	S-phase kinase-associated protein 2	1.35902	0.0532028	0.545691
CG10146	FBgn0012042	AttA	Attacin-A	2.25423	0.0534165	0.547369
CG13232	FBgn0033578	BBS4	Bardet-Biedl syndrome 4	0.749106	0.0536223	0.548962
CG12653	FBgn0000233	btd	buttonhead	0.657517	0.0541564	0.553613
CG44008	FBgn0264750	CG44008	-	1.34404	0.0541782	0.553613	FBpp0310819	CG44008-PB	0.850262	0.55647	0.798471
CG5987	FBgn0039501	TTLL6B	Tubulin tyrosine ligase-like 6B	1.40429	0.0544724	0.556098
CG1712	FBgn0041243	Gr43a	Gustatory receptor 43a	0.571896	0.0548492	0.559421
CG13206	FBgn0026385	Or47b	Odorant receptor 47b	0.725864	0.0549262	0.559682
CG13670	FBgn0035873	CG13670	-	0.73919	0.0551612	0.561552	FBpp0076431	CG13670-PA	1.0401	0.85586	0.951736
CG33300	FBgn0053300	Muc30E	Mucin 30E	1.83768	0.0554207	0.563668	FBpp0296937	Muc30E-PC	0.871352	0.0332573	0.156636
CG14921	FBgn0032345	CG14921	-	0.504837	0.0559368	0.568352
CG10149	FBgn0028689	Rpn6	Regulatory particle non-ATPase 6	1.2865	0.0559855	0.568352	FBpp0086603	Rpn6-PA	1.26523	0.0178737	0.101653
CG13962	FBgn0032824	CG13962	-	3.0775	0.0561702	0.569697
CG6131	FBgn0039480	Cpr97Ea	Cuticular protein 97Ea	2.39836	0.0563285	0.570771
CG11086	FBgn0033153	Gadd45	Growth arrest and DNA damage-inducible 45	1.34268	0.056579	0.572466
CG30393	FBgn0050393	CG30393	-	1.7418	0.0566008	0.572466
CG4740	FBgn0041579	AttC	Attacin-C	2.27779	0.0576471	0.582508	FBpp0297062	AttC-PB	0.0328261	0.0495892	0.2074
CG7194	FBgn0035868	CG7194	-	1.40415	0.0580581	0.585576
CG5948	FBgn0039386	CG5948	-	0.711868	0.0580101	0.585576
CG4677	FBgn0039039	lmd	lame duck	0.561373	0.0581835	0.586298
CG8819	FBgn0033749	achi	achintya	0.75845	0.0584293	0.588232
CG17217	FBgn0032419	CG17217	-	1.97811	0.0586183	0.589202	FBpp0079923	CG17217-PA	0.109248	0.0403308	0.179532
CG34174	FBgn0085203	CG34174	-	1.40654	0.0586338	0.589202	FBpp0111280	CG34174-PA	1.0676	0.636272	0.840134
CG3770	FBgn0035085	CG3770	-	1.41209	0.0587953	0.590281
CR43785	FBgn0264310	lncRNA:CR43785	long non-coding RNA:CR43785	1.96604	0.0589502	0.591292
CG8667	FBgn0023091	dimm	dimmed	0.692666	0.059065	0.591898
CG42366	FBgn0259712	CG42366	-	0.708487	0.0593803	0.593966
CG3216	FBgn0034568	CG3216	-	1.77351	0.0593553	0.593966	FBpp0271904	CG3216-PC	1.56104	0.462623	0.736149
CG1786	FBgn0030369	Cyp318a1	Cytochrome P450 318a1	0.730304	0.0594785	0.594403
CG3690	FBgn0040350	CG3690	-	0.34893	0.0599691	0.598757
CG31284	FBgn0260005	wtrw	water witch	0.772601	0.0605187	0.603692
CG7385	FBgn0036937	Ir76b	Ionotropic receptor 76b	0.761453	0.0606628	0.604576
CG14905	FBgn0038452	CG14905	-	0.675764	0.060744	0.604833
CG9761	FBgn0027570	Nep2	Neprilysin 2	0.746626	0.060818	0.605017	FBpp0078531	Nep2-PA	1.07842	0.807877	0.932251
CG5458	FBgn0032478	Rsph1	Radial spoke head protein 1	1.49801	0.0610263	0.606161
CG6433	FBgn0003187	qua	quail	0.687089	0.0610442	0.606161
CG12229	FBgn0036723	CG12229	-	0.730257	0.0611602	0.606761
CR44120	FBgn0264951	lncRNA:CR44120	long non-coding RNA:CR44120	2.76311	0.0617412	0.611967
CG1673	FBgn0030482	CG1673	-	1.40561	0.0623316	0.615661
CG3769	FBgn0032119	CG3769	-	0.629285	0.0624098	0.615661	FBpp0079410	CG3769-PA	0.876177	0.315546	0.619639
CG12934	FBgn0033541	CG12934	-	1.70809	0.06222	0.615661
CG8859	FBgn0033696	Cyp6g2	Cytochrome P450 6g2	0.65167	0.0624526	0.615661
CG8236	FBgn0037626	CG8236	-	1.65361	0.0622611	0.615661
CG32580	FBgn0052580	Muc14A	Mucin 14A	1.40626	0.0624254	0.615661	FBpp0073985	Muc14A-PA	1.1844	0.884393	0.961644
CG11321	FBgn0031857	LUBEL	Linear Ubiquitin E3 ligase	0.765204	0.0625507	0.615684
CR46204	FBgn0267923	lncRNA:CR46204	long non-coding RNA:CR46204	1.40519	0.0625679	0.615684
CG4851	FBgn0032358	Ppt2	Palmitoyl-protein Thioesterase 2	1.30261	0.0630575	0.618868
CG4459	FBgn0038753	CG4459	-	0.604326	0.0630001	0.618868
CG34459	FBgn0085488	CG34459	-	0.68796	0.0630617	0.618868
CG15784	FBgn0029766	CG15784	-	1.31715	0.0633682	0.620868	FBpp0070743	CG15784-PA	8.34233	5.09016e-05	0.000985343
CG4215	FBgn0015546	spel1	spellchecker1	0.766819	0.0633891	0.620868
CG15917	FBgn0034199	Gbp1	Growth-blocking peptide 1	1.30768	0.0634364	0.620868
CG3124	FBgn0034840	CG3124	-	10.5311	0.0636475	0.622376
CG14854	FBgn0038238	CG14854	-	0.734136	0.0638975	0.622654
CG31025	FBgn0051025	Ppi1	Protein phosphatase 1c interacting protein 1	3.44546	0.0639045	0.622654	FBpp0084952	Ppi1-PB	2.54923	0.176403	0.455026
CR45621	FBgn0267181	asRNA:CR45621	antisense RNA:CR45621	0.726775	0.0638767	0.622654
CR44644	FBgn0265855	lncRNA:CR44644	long non-coding RNA:CR44644	1.35444	0.0638597	0.622654
CG3090	FBgn0005612	Sox14	Sox box protein 14	1.29075	0.0640052	0.623079
CG5520	FBgn0039562	Gp93	Glycoprotein 93	1.32517	0.0641141	0.623582	FBpp0084623	Gp93-PA	1.58702	3.38098e-07	2.00954e-05
CG14987	FBgn0035486	Gr64d	Gustatory receptor 64d	0.625704	0.0642384	0.624235	FBpp0099614	Gr64d-PA	2.99287	0.0874189	0.302631
CG4714	FBgn0033819	CG4714	-	1.77266	0.064626	0.627442
CR44785	FBgn0266020	lncRNA:CR44785	long non-coding RNA:CR44785	0.637414	0.0647009	0.62761
CR32265	FBgn0004911	asRNA:Eig63F-2	antisense RNA:Ecdysone-induced gene 63F 2	0.691212	0.0648395	0.628396
CG4199	FBgn0025628	CG4199	-	1.29612	0.0651379	0.630245	FBpp0070320	CG4199-PC	1.65196	5.51775e-06	0.000175074
CG8468	FBgn0033913	CG8468	-	1.40719	0.0651529	0.630245
CG4354	FBgn0005638	slbo	slow border cells	0.65052	0.0653572	0.630245
CG17018	FBgn0039972	Marf1	Meiosis regulator and mRNA stability factor 1	1.37402	0.0653139	0.630245
CG30343	FBgn0050343	Tsen15	tRNA splicing endonuclease subunit 15	1.70662	0.0653772	0.630245
CR45149	FBgn0266642	asRNA:CR45149	antisense RNA:CR45149	0.540765	0.0653497	0.630245
CG13424	FBgn0034520	lms	lateral muscles scarcer	0.633231	0.0654672	0.630556
CG42315	FBgn0259215	Ir93a	Ionotropic receptor 93a	0.679933	0.0660442	0.634991	FBpp0307913	Ir93a-PD	0.545957	0.468804	0.740913
CR45535	FBgn0267091	asRNA:CR45535	antisense RNA:CR45535	0.655875	0.0660432	0.634991
CG31022	FBgn0039776	PH4alphaEFB	prolyl-4-hydroxylase-alpha EFB	1.29091	0.0662502	0.636411
CG9195	FBgn0040285	Scamp	Scamp	1.28549	0.0665101	0.638097	FBpp0073895	Scamp-PA	1.40412	0.00024861	0.0036177
CG14121	FBgn0262524	ver	verrocchio	1.36827	0.0665428	0.638097
CG8322	FBgn0020236	ATPCL	ATP citrate lyase	1.33841	0.0671049	0.642922	FBpp0289823	ATPCL-PD	0.901843	0.856483	0.951736
CR45517	FBgn0267073	lncRNA:CR45517	long non-coding RNA:CR45517	1.37547	0.0673604	0.644803
CG18377	FBgn0033524	Cyp49a1	Cytochrome P450 49a1	1.38087	0.0676407	0.646918
CG30377	FBgn0050377	CG30377	-	0.704376	0.0677904	0.647782
CG5932	FBgn0036996	mag	magro	0.434707	0.0680406	0.649603
CG13518	FBgn0034768	Obp58b	Odorant-binding protein 58b	0.612292	0.0682605	0.651003
CG7069	FBgn0038952	CG7069	-	1.40516	0.0683066	0.651003
CG10621	FBgn0032726	CG10621	-	0.705745	0.0684565	0.651292
CG5133	FBgn0028789	Doc1	Dorsocross1	0.589469	0.0684523	0.651292
CG16886	FBgn0028938	Vajk1	-	1.44581	0.0687318	0.653342	FBpp0080137	CG16886-PA	0.19692	0.240755	0.539556
CG15536	FBgn0039766	CG15536	-	1.34163	0.0688842	0.65422
CG31178	FBgn0064912	CG31178	-	1.79621	0.0691779	0.656437
CR44121	FBgn0264952	lncRNA:CR44121	long non-coding RNA:CR44121	1.9327	0.0693253	0.657265
CG8478	FBgn0037746	CG8478	-	1.45094	0.0697752	0.660381
CG30345	FBgn0050345	CG30345	-	1.29815	0.0697162	0.660381
CG13563	FBgn0034966	CG13563	-	1.43153	0.0706174	0.667772
CG31100	FBgn0051100	CG31100	-	0.760494	0.070711	0.667868
CG11089	FBgn0039241	CG11089	-	1.40786	0.07075	0.667868	FBpp0084087	CG11089-PA	1.21893	0.000714822	0.00844972
CG30323	FBgn0050323	CG30323	-	0.710809	0.0709055	0.668756
CG43149	FBgn0262679	CG43149	-	0.732112	0.0709899	0.668974
CG5582	FBgn0036756	Cln3	Cln3	0.748491	0.0712524	0.670289
CG3410	FBgn0040104	lectin-24A	lectin-24A	3.90541	0.0712128	0.670289
CG10633	FBgn0035604	Ir64a	Ionotropic receptor 64a	0.727264	0.0713959	0.670528	FBpp0076857	Ir64a-PA	0.65869	0.340953	0.644161
CG8644	FBgn0038133	Osi22	Osiris 22	1.82005	0.0714008	0.670528
CG8213	FBgn0286782	flz	filzig	0.634638	0.0715299	0.671163
CG10681	FBgn0036291	CG10681	-	1.33825	0.0716582	0.671788
CG5964	FBgn0036206	twy	twitchy	0.660037	0.0718714	0.673208
CG1916	FBgn0004360	Wnt2	Wnt oncogene analog 2	1.37711	0.0721692	0.675417	FBpp0087596	Wnt2-PA	2.66133	0.0829638	0.293222
CG3851	FBgn0002985	odd	odd skipped	1.41423	0.0723694	0.675551
CG1857	FBgn0002930	nec	necrotic	1.28873	0.0723436	0.675551	FBpp0088123	nec-PA	1.34008	0.000349354	0.00474043
CG32364	FBgn0052364	tut	tumorous testis	0.724361	0.0723331	0.675551
CG1791	FBgn0030163	CG1791	-	1.30773	0.0730812	0.681611
CG10178	FBgn0032684	Ugt301D1	UDP-glycosyltransferase family 301 member D1	1.33218	0.0733133	0.682688
CG2003	FBgn0039886	CG2003	-	1.3298	0.0733218	0.682688
CG6956	FBgn0020642	Lcp65Ac	Lcp65Ac	0.587105	0.0734924	0.683692	FBpp0076700	Lcp65Ac-PA	1.20149	0.0150621	0.0901591
CG10382	FBgn0025878	wrapper	wrapper	0.776775	0.0745799	0.693029	FBpp0071732	wrapper-PA	0.70317	0.147596	0.407627
CG14672	FBgn0044823	Spec2	Spec2	1.3171	0.0746231	0.693029
CG31785	FBgn0051785	CG31785	-	0.744883	0.0747816	0.693909
CG30281	FBgn0050281	CG30281	-	0.596032	0.0751505	0.696739
CR44996	FBgn0266331	asRNA:CR44996	antisense RNA:CR44996	0.450063	0.0756341	0.700628
CG10572	FBgn0015618	Cdk8	Cyclin-dependent kinase 8	1.35109	0.075728	0.700902
CG9392	FBgn0036895	ms(3)76Cc	male sterile (3) 76Cc	1.60407	0.0760434	0.703031
CG6104	FBgn0002592	E(spl)m2-BFM	Enhancer of split m2, Bearded family member	0.599725	0.076087	0.703031
CG4545	FBgn0010414	SerT	Serotonin transporter	0.763599	0.07627	0.704125
CG18468	FBgn0034217	Lhr	Lethal hybrid rescue	1.39843	0.0764164	0.70488
CG2160	FBgn0033266	Socs44A	Suppressor of Cytokine Signaling at 44A	1.29384	0.0765889	0.705039
CG18135	FBgn0036837	CG18135	-	0.754863	0.0766277	0.705039	FBpp0074809	CG18135-PA	0.751589	0.0638566	0.244755
CG17083	FBgn0039070	wam	wampa	1.49575	0.0765469	0.705039
CG14327	FBgn0038526	CG14327	-	1.44453	0.0767956	0.70518
CG32816	FBgn0052816	CG32816	-	1.40556	0.0767645	0.70518
CR43656	FBgn0263665	lncRNA:CR43656	long non-coding RNA:CR43656	1.79294	0.076837	0.70518
CG10101	FBgn0037501	Ir84a	Ionotropic receptor 84a	0.614637	0.0770312	0.706367
CG3332	FBgn0031514	OtopLb	Otopetrin-like b	0.300144	0.0774041	0.70919
CG8620	FBgn0040837	CG8620	-	1.40064	0.0776287	0.710651
CG9996	FBgn0039273	shams	shams	1.29794	0.0776946	0.710658
CG15918	FBgn0034197	Cda9	Chitin deacetylase-like 9	1.5666	0.0780636	0.713058
CG17527	FBgn0063495	GstE5	Glutathione S transferase E5	1.32956	0.0780878	0.713058
CR42875	FBgn0262149	CR42875	-	1.37381	0.0782993	0.714391
CG5427	FBgn0032433	Oatp33Ea	Organic anion transporting polypeptide 33Ea	0.748893	0.079577	0.725442
CG17137	FBgn0069354	Porin2	Porin2	2.18008	0.0797119	0.725572
CG45080	FBgn0266455	CG45080	-	27.6813	0.0797244	0.725572
CG4852	FBgn0029121	Sras	severas	1.35437	0.0800584	0.727869
CG30083	FBgn0050083	CG30083	-	1.32046	0.0801104	0.727869
CG43313	FBgn0263005	Chpf	Chondroitin polymerizing factor	0.771264	0.0805473	0.73123
CG1840	FBgn0030351	CG1840	-	1.32727	0.0806742	0.731773
CG5690	FBgn0035295	Cnb	Centrobin	1.35084	0.0809875	0.732786
CG30384	FBgn0050384	CG30384	-	0.636789	0.0809223	0.732786
CR44999	FBgn0266350	lncRNA:CR44999	long non-coding RNA:CR44999	0.56052	0.0808681	0.732786
CG31174	FBgn0051174	CG31174	-	1.48739	0.0812486	0.734539	FBpp0083552	CG31174-PA	0.965371	0.948951	0.982971
CG31897	FBgn0051897	CG31897	-	1.39852	0.0814961	0.736166	FBpp0079288	CG31897-PA	1.04793	0.886344	0.961698
CG40813	FBgn0085521	CG40813	-	1.54509	0.0819292	0.739466
CR43951	FBgn0264602	lncRNA:CR43951	long non-coding RNA:CR43951	1.59495	0.0821476	0.740824
CR44133	FBgn0264982	lncRNA:CR44133	long non-coding RNA:CR44133	1.30288	0.0829947	0.747227
CR44291	FBgn0265318	asRNA:CR44291	antisense RNA:CR44291	1.39675	0.0829308	0.747227
CG1143	FBgn0035359	CG1143	-	0.772185	0.0833671	0.74996
CG11221	FBgn0031855	meng	meng-po	0.762342	0.083917	0.754285
CG3524	FBgn0042627	FASN2	Fatty acid synthase 2	0.705682	0.0842812	0.756934	FBpp0077342	FASN2-PA	0.587245	0.158101	0.424238
CG43220	FBgn0262856	CG43220	-	0.624675	0.0843956	0.757337
CG13067	FBgn0036589	CG13067	-	0.730211	0.0844825	0.757494
CG8105	FBgn0030661	Alp11	Alkaline phosphatase 11	0.531365	0.0847009	0.757659
CG5773	FBgn0034290	CG5773	-	1.33672	0.0847094	0.757659
CG10097	FBgn0038033	CG10097	-	0.456149	0.0846826	0.757659
CR44986	FBgn0266321	lncRNA:CR44986	long non-coding RNA:CR44986	0.744536	0.0849032	0.75877
CG13022	FBgn0036679	CG13022	-	0.740448	0.0851682	0.76036
CR44135	FBgn0264984	lncRNA:CR44135	long non-coding RNA:CR44135	1.99853	0.0852206	0.76036
CG2955	FBgn0031585	CG2955	-	3.61263	0.0854288	0.761595
CG6093	FBgn0000018	abo	abnormal oocyte	0.765424	0.0856231	0.762703
CG3752	FBgn0012036	Aldh	Aldehyde dehydrogenase	0.766581	0.0862698	0.767837	FBpp0079406	Aldh-PA	0.551234	8.9153e-08	7.28097e-06
CG30108	FBgn0050108	CG30108	-	1.41276	0.0864925	0.769191
CG3422	FBgn0004066	Prosalpha4	Proteasome alpha4 subunit	1.28788	0.0868754	0.771966	FBpp0073989	Prosalpha4-PA	1.39088	5.58908e-05	0.00106243
CG5540	FBgn0039551	Or98a	Odorant receptor 98a	0.67674	0.0869523	0.772021
CG42495	FBgn0260027	CG42495	-	1.36245	0.0873786	0.775174
CG7722	FBgn0033574	Spn47C	Serpin 47C	0.754408	0.087751	0.777845
CG7889	FBgn0031003	CG7889	-	1.31296	0.0879616	0.778449
CG6465	FBgn0037818	CG6465	-	0.772362	0.0879972	0.778449	FBpp0081799	CG6465-PA	0.918841	0.252441	0.555133
CG7091	FBgn0038099	CG7091	-	1.47396	0.0880334	0.778449
CG7340	FBgn0040493	grsm	granny smith	1.29988	0.0882163	0.779423
CG8392	FBgn0010590	Prosbeta1	Proteasome beta1 subunit	1.28104	0.0882865	0.779423	FBpp0086400	Prosbeta1-PA	1.48209	1.15574e-06	5.18852e-05
CG15678	FBgn0034647	pirk	poor Imd response upon knock-in	1.42692	0.0884214	0.779983
CG18156	FBgn0035725	Mis12	Mis12	1.33034	0.0885011	0.780054
CR44268	FBgn0265254	lncRNA:CR44268	long non-coding RNA:CR44268	1.39243	0.0885973	0.780271
CG13887	FBgn0035165	CG13887	-	1.27925	0.0887744	0.781153	FBpp0072480	CG13887-PC	1.95437	0.115935	0.35842
CG15779	FBgn0003747	Gr5a	Gustatory receptor 5a	0.681709	0.0889124	0.781153
CR45024	FBgn0266382	asRNA:CR45024	antisense RNA:CR45024	0.615379	0.0888718	0.781153
CG17707	FBgn0025835	CG17707	-	0.652504	0.089011	0.781391
CG9920	FBgn0038200	CG9920	-	1.60571	0.0898154	0.787817
CG6216	FBgn0036139	CG6216	-	0.692175	0.0901536	0.790148
CG44405	FBgn0265578	CG44405	-	2.2285	0.0902661	0.790499
CG7408	FBgn0036765	CG7408	-	0.765687	0.090997	0.796201
CG4979	FBgn0038398	sxe2	sex-specific enzyme 2	0.774003	0.0910633	0.796201	FBpp0082679	sxe2-PA	1.50341	0.011982	0.0759328
CR43467	FBgn0263444	asRNA:CR43467	antisense RNA:CR43467	0.605451	0.0911474	0.796298
CG18729	FBgn0061476	Zwilch	Zwilch	1.48333	0.0916379	0.79986
CG14664	FBgn0040682	CG14664	-	2.47925	0.0917019	0.79986
CG18467	FBgn0034218	CG18467	-	1.28899	0.0918565	0.800569
CG4105	FBgn0015035	Cyp4e3	Cytochrome P450 4e3	0.740393	0.0921309	0.801679	FBpp0079515	Cyp4e3-PA	1.79626	0.00759087	0.0531943
CG7669	FBgn0038607	hmw	hemingway	0.603621	0.0920819	0.801679
CG42347	FBgn0259678	sqa	spaghetti-squash activator	0.775299	0.0923047	0.801911	FBpp0289206	sqa-PB	1.01588	0.883462	0.961145
CG6718	FBgn0036053	iPLA2-VIA	calcium-independent phospholipase A2 VIA	1.27034	0.0922655	0.801911	FBpp0076092	iPLA2-VIA-PB	1.66845	1.6394e-06	7.05948e-05
CG12164	FBgn0033158	CG12164	-	1.43759	0.092628	0.804033
CG5818	FBgn0001995	mRpL4	mitochondrial ribosomal protein L4	0.775027	0.0926965	0.804033
CG30109	FBgn0050109	CG30109	-	1.31632	0.0928928	0.805095	FBpp0309237	CG30109-PB	0.791157	0.387742	0.68492
CG7925	FBgn0003714	tko	technical knockout	0.763351	0.0931613	0.805941
CG17646	FBgn0264494	CG17646	-	1.31909	0.0932121	0.805941	FBpp0077553	CG17646-PB	1.55005	0.505476	0.765928
CG18331	FBgn0036181	Muc68Ca	Mucin 68Ca	1.45594	0.0930681	0.805941
CG3354	FBgn0086915	Mst77F	Male-specific transcript 77F	1.90954	0.0933831	0.806651
CG30141	FBgn0043535	Obp57a	Odorant-binding protein 57a	1.29332	0.0934422	0.806651	FBpp0085606	Obp57a-PA	1.17425	0.589122	0.816184
CR44127	FBgn0264958	lncRNA:CR44127	long non-coding RNA:CR44127	1.48028	0.0935671	0.80709
CG9541	FBgn0032083	CG9541	-	0.771019	0.0945214	0.814677
CG42774	FBgn0261842	pre-mod(mdg4)-AE	-	0.732162	0.0950512	0.818597
CG10998	FBgn0031142	r-cup	ryder cup	1.39836	0.0956457	0.823066
lncRNA:CR45557	FBgn0267117	lncRNA:CR45557	long non-coding RNA:CR45557	1.49767	0.0958108	0.823837
CG7399	FBgn0001208	Hn	Henna	1.30088	0.0959017	0.823969	FBpp0076523	Hn-PA	1.0231	0.613495	0.828364
CG11378	FBgn0040364	CG11378	-	1.29145	0.096217	0.82558	FBpp0070190	CG11378-PA	1.25117	0.0386623	0.175059
CG15590	FBgn0037413	Osi5	Osiris 5	0.63045	0.0962607	0.82558
CG1652	FBgn0040092	lectin-46Cb	lectin-46Cb	0.761442	0.0963164	0.82558
CG17211	FBgn0032414	CG17211	-	0.749313	0.0968876	0.829823
CG42732	FBgn0261698	SLO2	slowpoke 2	0.775071	0.0971223	0.831181
CG13948	FBgn0041250	Gr21a	Gustatory receptor 21a	0.691817	0.0972915	0.831323
CR44873	FBgn0266167	asRNA:CR44873	antisense RNA:CR44873	0.661585	0.0972282	0.831323
CG1424	FBgn0020272	mst	misato	1.34303	0.0973695	0.831339
CG2213	FBgn0035210	msd5	mitotic spindle density 5	1.3504	0.0981174	0.837069
CG34460	FBgn0085489	CG34460	-	1.67349	0.0985143	0.839476
CR43144	FBgn0262620	lncRNA:CR43144	long non-coding RNA:CR43144	1.54246	0.0985535	0.839476
CG6652	FBgn0036687	CG6652	-	1.4653	0.0991681	0.844052
CR45456	FBgn0267012	lncRNA:CR45456	long non-coding RNA:CR45456	0.494764	0.0995428	0.84658
CG9975	FBgn0034435	fest	wurstfest	4.7828	0.0996928	0.847195
CG13691	FBgn0031255	BBS8	Bardet-Biedl syndrome 8	0.756383	0.0998182	0.8476
CG2759	FBgn0003996	w	white	1.45966	0.0999985	0.848469
CG6289	FBgn0036970	Spn77Bc	Serpin 77Bc	0.655874	0.100449	0.850964	FBpp0077830	Spn77Bc-PA	1.42873	0.668436	0.860591
CG1322	FBgn0004606	zfh1	Zn finger homeodomain 1	1.29017	0.100443	0.850964
CG7102	FBgn0031961	CG7102	-	0.699251	0.100716	0.852458
CG10722	FBgn0032848	nesd	nessun dorma	1.37888	0.100859	0.852458
CG1158	FBgn0037310	Tim17b1	Tim17b1	0.642581	0.100841	0.852458
CG16827	FBgn0034005	ItgaPS4	Integrin alphaPS4 subunit	1.64795	0.101844	0.859444
CG9191	FBgn0004378	Klp61F	Kinesin-like protein at 61F	2.06894	0.101835	0.859444	FBpp0072616	Klp61F-PA	0.447835	0.233375	0.528633
CG7795	FBgn0262598	mtsh	mitoshell	0.681815	0.102231	0.861507
CG10413	FBgn0032689	CG10413	-	1.27527	0.102246	0.861507
CG18243	FBgn0034085	Ptp52F	Protein tyrosine phosphatase 52F	1.32554	0.102366	0.861851
CG8701	FBgn0033287	CG8701	-	4.79937	0.10268	0.863825
CG14608	FBgn0037487	thw	thawb	0.738131	0.102781	0.864013
CG4394	FBgn0030748	Traf-like	TNF-receptor-associated factor-like	1.46292	0.102952	0.864117
CG4329	FBgn0034745	tous	testes of unusual size	0.750261	0.102893	0.864117
CG13014	FBgn0030759	CG13014	-	1.30854	0.103089	0.864143
CG12408	FBgn0033027	TpnC4	Troponin C isoform 4	1.83916	0.103118	0.864143
CG8642	FBgn0033312	CG8642	-	1.59244	0.103193	0.864143
CG30502	FBgn0050502	fa2h	fatty acid 2-hydroylase	0.746893	0.103279	0.864196
CG10962	FBgn0030073	CG10962	-	1.37476	0.103665	0.864773	FBpp0071206	CG10962-PB	1.07152	0.87263	0.958284
CG31871	FBgn0051871	CG31871	-	1.36107	0.103603	0.864773
CG13196	FBgn0033645	CG13196	-	0.742398	0.103575	0.864773	FBpp0087188	CG13196-PA	1.04577	0.923438	0.972873
CR44297	FBgn0265343	asRNA:CR44297	antisense RNA:CR44297	0.560626	0.103639	0.864773
CG12935	FBgn0033547	CG12935	-	1.30118	0.104126	0.867957
CG1501	FBgn0003950	unc	uncoordinated	0.620061	0.104479	0.869568
CG11529	FBgn0036264	CG11529	-	0.671836	0.104401	0.869568
CG16704	FBgn0031558	CG16704	-	1.32606	0.104588	0.869808
CG13502	FBgn0034692	CG13502	-	0.712599	0.104955	0.872196
CG3603	FBgn0029648	CG3603	-	1.29322	0.106005	0.880252	FBpp0070533	CG3603-PA	0.872984	0.0840903	0.295997
CG32402	FBgn0041624	Or65b	Odorant receptor 65b	0.727135	0.106294	0.88198
CG10184	FBgn0039094	CG10184	-	1.35809	0.106649	0.884257	FBpp0083872	CG10184-PA	0.988054	0.938286	0.978434
CG31086	FBgn0051086	CG31086	-	0.475479	0.106789	0.884746
CG13906	FBgn0028999	nerfin-1	nervous fingers 1	1.45582	0.107571	0.890545
CG14141	FBgn0036146	nkt	noktochor	0.769116	0.107771	0.891526
CG3081	FBgn0025613	CG3081	-	0.611464	0.108373	0.895824
CG31636	FBgn0051636	CG31636	-	1.31863	0.108558	0.895992
CG33329	FBgn0053329	Sp212	Serine-peptidase 212	1.28458	0.108553	0.895992
CG5527	FBgn0039564	Nep7	Neprilysin 7	0.731373	0.108905	0.898177
CG9960	FBgn0031454	HemK2	HemK methyltransferase 2	1.29179	0.108995	0.898244	FBpp0099795	CG9960-PA	1.08074	0.841524	0.947248
CG17150	FBgn0035581	Dnah3	dynein, axonemal, heavy chain 3	0.751314	0.109188	0.899153	FBpp0288420	Dnah3-PD	1.68885	0.421873	0.706587
CG7092	FBgn0283476	Dhc16F	Dynein heavy chain at 16F	0.712488	0.109461	0.900041
CG5756	FBgn0034301	CG5756	-	0.63581	0.109429	0.900041
CG3270	FBgn0033093	CG3270	-	0.772951	0.109948	0.903363	FBpp0085457	CG3270-PA	0.620678	0.20523	0.492365
CG7131	FBgn0038598	CG7131	-	1.40019	0.110066	0.903651	FBpp0083018	CG7131-PA	0.774438	0.00097922	0.0108176
CG32698	FBgn0052698	CARPB	Carbonic anhydrase-related protein B	1.29148	0.110669	0.907918
CG2151	FBgn0020653	Trxr-1	Thioredoxin reductase-1	1.28261	0.111065	0.909387	FBpp0071115	Trxr-1-PA	1.15035	0.0274044	0.137511
CG12880	FBgn0046258	CG12880	-	0.722381	0.110971	0.909387
CG32251	FBgn0052251	Claspin	Claspin	1.40962	0.111098	0.909387	FBpp0073142	Claspin-PA	0.950118	0.890515	0.962745
CG14211	FBgn0031044	MKP-4	MAPK Phosphatase 4	0.778641	0.11147	0.911599
CG5235	FBgn0036565	CG5235	-	1.36628	0.111536	0.911599
CG3705	FBgn0023129	aay	astray	1.31371	0.111876	0.913694
CG2641	FBgn0037518	CG2641	-	1.30587	0.112079	0.914672
CG14585	FBgn0036757	Ir75a	Ionotropic receptor 75a	0.762697	0.113262	0.923635
CG14979	FBgn0035468	Gr63a	Gustatory receptor 63a	0.731169	0.113595	0.924967
CG1878	FBgn0000278	CecB	Cecropin B	2.09878	0.113558	0.924967
CG6481	FBgn0030936	CG6481	-	0.690766	0.114413	0.930927
CG10699	FBgn0002023	Lim3	Lim3	0.773123	0.115101	0.935831
CG9538	FBgn0015010	Ag5r	Antigen 5-related	3.57158	0.115328	0.936973
CG6164	FBgn0039154	Npc2f	Niemann-Pick type C-2f	1.45966	0.115755	0.939184
CR44266	FBgn0265252	asRNA:CR44266	antisense RNA:CR44266	1.61311	0.115772	0.939184
CG7847	FBgn0003499	sr	stripe	0.764368	0.116022	0.940513
CG11796	FBgn0036992	Hpd	4-hydroxyphenylpyruvate dioxygenase	1.3067	0.116401	0.942883	FBpp0077883	CG11796-PA	0.974286	0.520581	0.776547
CR44595	FBgn0265806	lncRNA:CR44595	long non-coding RNA:CR44595	0.618423	0.116539	0.943297
CG1583	FBgn0030013	GIIIspla2	Phospholipase A2 group III	1.30161	0.116796	0.94468	FBpp0292509	GIIIspla2-PB	1.14716	0.875176	0.958289
CG5266	FBgn0086134	Prosalpha2	Proteasome alpha2 subunit	1.2765	0.116958	0.944705	FBpp0082062	Prosalpha2-PA	1.67318	4.97855e-05	0.000976632
CR44331	FBgn0265419	lncRNA:CR44331	long non-coding RNA:CR44331	1.47909	0.116973	0.944705
CG16826	FBgn0032505	CG16826	-	20.7773	0.117456	0.945105	FBpp0080043	CG16826-PA	0.823571	0.0989673	0.326283
CG16798	FBgn0032856	CG16798	-	0.70312	0.117373	0.945105
CG5348	FBgn0034156	CG5348	-	0.689555	0.117246	0.945105	FBpp0293861	CG5348-PB	0.92004	0.303192	0.607709
CG17888	FBgn0016694	Pdp1	PAR-domain protein 1	0.703006	0.117376	0.945105
CG33542	FBgn0053542	upd3	unpaired 3	1.54447	0.1172	0.945105
CG18577	FBgn0037870	CG18577	-	4.93902	0.117642	0.945909
CG18372	FBgn0041581	AttB	Attacin-B	1.8259	0.11787	0.947042
CG11160	FBgn0030257	SmydA-4	SET and MYND domain containing, arthropod-specific, member 4	1.34018	0.118094	0.947446
CG8920	FBgn0027529	tapas	tapas	1.26725	0.118094	0.947446
CR44095	FBgn0264904	asRNA:CR44095	antisense RNA:CR44095	1.33866	0.118684	0.951482
CG8062	FBgn0259834	out	outsiders	0.782597	0.11895	0.952911
CG2679	FBgn0004919	gol	goliath	0.61523	0.119193	0.953457
CG2216	FBgn0015222	Fer1HCH	Ferritin 1 heavy chain homologue	1.27977	0.119165	0.953457	FBpp0084995	Fer1HCH-PA	0.768337	0.00734445	0.0522244
CG7806	FBgn0032018	CG7806	-	1.27233	0.119818	0.957048	FBpp0079220	CG7806-PA	6.19077	4.22231e-06	0.000146051
CG10479	FBgn0035656	CG10479	-	0.773617	0.119778	0.957048
CG1678	FBgn0031176	whe	what else	339.203	0.120208	0.95946
CG16783	FBgn0034937	fzr2	fizzy-related 2	1.50043	0.120569	0.960936
CG43225	FBgn0262870	axo	axotactin	0.784099	0.120514	0.960936	FBpp0305768	axo-PF	0.801515	0.381195	0.67973
CG13144	FBgn0032260	CG13144	-	0.577189	0.121108	0.964106
CG9248	FBgn0032923	Pld3	Phospholipase D family member 3	1.27985	0.121143	0.964106	FBpp0080999	CG9248-PB	0.743092	0.0290959	0.142607
CG13995	FBgn0031770	CG13995	-	0.780193	0.121364	0.965155
CG17266	FBgn0033089	CG17266	-	1.33461	0.121599	0.965929
CG43841	FBgn0264393	CG43841	-	1.49297	0.121638	0.965929
CG32572	FBgn0052572	CG32572	-	1.71504	0.122304	0.970239
CR9162	FBgn0031778	lncRNA:CR9162	long non-coding RNA:CR9162	0.58725	0.122359	0.970239
CG44883	FBgn0266177	pre-mod(mdg4)-I	-	1.44741	0.122516	0.970779
CG12239	FBgn0029810	CG12239	-	0.786157	0.122939	0.971306
CG16718	FBgn0038721	subdued	subdued	1.27627	0.122868	0.971306
CG43062	FBgn0262364	CG43062	-	1.88749	0.12271	0.971306	FBpp0293188	CG43062-PA	0.41721	0.55369	0.796921
CR43973	FBgn0264704	lncRNA:CR43973	long non-coding RNA:CR43973	1.3437	0.122838	0.971306
CR45841	FBgn0267501	18SrRNA:CR45841	18S ribosomal RNA:CR45841	1.44123	0.123431	0.974486
CG7496	FBgn0035806	PGRP-SD	Peptidoglycan recognition protein SD	1.3267	0.123759	0.976369
CG4465	FBgn0038750	CG4465	-	1.52196	0.124637	0.981876
CG7487	FBgn0040290	RecQ4	RecQ4 helicase	1.39922	0.124561	0.981876
CG12931	FBgn0033422	Or45b	Odorant receptor 45b	0.637799	0.12491	0.982757
CG8540	FBgn0035790	Cyp316a1	Cytochrome P450 316a1	1.53066	0.124929	0.982757
CG13699	FBgn0036781	CG13699	-	1.47731	0.125254	0.984602	FBpp0074900	CG13699-PA	1.29501	0.361281	0.660827
CG14032	FBgn0031693	Cyp4ac1	Cytochrome P450 4ac1	1.28313	0.126097	0.989801
CG14630	FBgn0014903	CG14630	-	1.29397	0.126061	0.989801	FBpp0070170	CG14630-PA	0.634595	0.115718	0.358087
CG13101	FBgn0032084	CG13101	-	0.773008	0.126735	0.992221	FBpp0079383	CG13101-PA	1.38451	0.000232942	0.00343711
CG17835	FBgn0001269	inv	invected	0.76865	0.126828	0.992221	FBpp0087174	inv-PD	1.14832	0.833022	0.943819
CG32096	FBgn0041096	rols	rolling pebbles	0.777007	0.126677	0.992221	FBpp0075785	rols-PB	0.332709	0.196522	0.480487
CG32040	FBgn0052040	CG32040	-	0.762441	0.12686	0.992221
CR44912	FBgn0266217	lncRNA:CR44912	long non-coding RNA:CR44912	0.675483	0.126754	0.992221
CG5475	FBgn0015765	p38a	p38a MAP kinase	1.28388	0.127032	0.992856
CG14127	FBgn0036219	CCDC151	Coiled-coil domain containing protein 151	0.693057	0.127705	0.996687	FBpp0075769	CCDC151-PA	1.93308	0.287289	0.589382
CG30466	FBgn0050466	CG30466	-	1.29441	0.127686	0.996687
CG3038	FBgn0040373	CG3038	-	0.947383	0.832493	1
CG2995	FBgn0040372	G9a	G9a	0.964743	0.999833	1
CG13377	FBgn0261446	CG13377	-	0.972315	0.997936	1
CG2945	FBgn0000316	cin	cinnamon	1.03731	0.997489	1	FBpp0070063	cin-PB	0.794867	0.361039	0.660827
CG3114	FBgn0005427	ewg	erect wing	0.929249	0.999529	1
CG13375	FBgn0040370	CG13375	-	1.07525	0.993649	1	FBpp0070098	CG13375-PA	1.2875	0.509566	0.769914
CG3777	FBgn0024989	CG3777	-	1.01805	0.939346	1
CG3757	FBgn0004034	y	yellow	0.795352	0.438066	1	FBpp0070070	y-PA	1.22155	0.587058	0.815971
CG13373	FBgn0029522	CG13373	-	0.860475	0.620866	1
CG3176	FBgn0029524	CG3176	-	1.01996	0.952423	1
CG18273	FBgn0029525	CG18273	-	0.987462	0.99958	1
CG3156	FBgn0023536	CG3156	-	0.984364	0.994276	1
CG17896	FBgn0023537	CG17896	-	1.15343	0.782492	1	FBpp0070087	CG17896-PB	0.822037	0.00289624	0.0258396
CG17778	FBgn0023534	CG17778	-	1.18877	0.609823	1
CG4122	FBgn0004648	svr	silver	1.0998	0.997938	1	FBpp0089123	svr-PD	1.21427	0.165854	0.438317
CG4262	FBgn0260400	elav	embryonic lethal abnormal vision	0.919296	0.965636	1	FBpp0298002	elav-PD	1.08084	0.380132	0.678864
CG4293	FBgn0024983	CG4293	-	1.06212	0.989853	1
CG7727	FBgn0000108	Appl	beta amyloid protein precursor-like	0.844476	0.661833	1
CG13366	FBgn0025633	spdi	split discs	0.967939	0.999215	1
CG13365	FBgn0029529	CG13365	-	1.0797	0.87837	1
CG17828	FBgn0016038	Vsp37A	Vacuolar protein sorting 37A	1.03877	0.997969	1
CG13369	FBgn0025640	CG13369	-	0.96635	0.996029	1
CG7622	FBgn0002579	RpL36	Ribosomal protein L36	1.11125	0.930011	1	FBpp0070150	RpL36-PA	0.944509	0.402157	0.693261
CG6189	FBgn0001341	Mybbp1A	MYB binding protein 1a	1.04051	0.982852	1	FBpp0070114	l(1)1Bi-PA	0.768531	0.0228471	0.120519
CG7486	FBgn0020381	Dredd	Death related ced-3/Nedd2-like caspase	1.06592	0.972624	1
CG6222	FBgn0003575	su(sable)	suppressor of sable	0.94692	0.996121	1
CG13367	FBgn0025634	CG13367	-	1.01452	0.990756	1
CG16982	FBgn0025638	Roc1a	Regulator of cullins 1a	1.11339	0.968763	1	FBpp0300874	Roc1a-PC	1.1143	0.137649	0.393052
CG13363	FBgn0025639	Hmt4-20	Histone methyltransferase 4-20	0.956172	0.999265	1	FBpp0070146	Hmt4-20-PA	0.795677	0.0897176	0.307012
CG16983	FBgn0025637	SkpA	SKP1-related A	1.08331	0.999056	1	FBpp0070124	SkpA-PE	1.11107	0.544702	0.792847
CG5227	FBgn0021764	sdk	sidekick	0.919015	0.950939	1	FBpp0070128	sdk-PA	1.22609	0.717499	0.890312
CG5254	FBgn0040383	CG5254	-	1.04436	0.997603	1	FBpp0070129	CG5254-PA	1.11069	0.100149	0.328892
CG5273	FBgn0040382	CG5273	-	0.900343	0.920483	1
CG7434	FBgn0015288	RpL22	Ribosomal protein L22	0.998749	0.999795	1	FBpp0070143	RpL22-PA	1.12905	0.133056	0.387999
CG12311	FBgn0086368	tw	twisted	1.00574	0.982492	1
CG13360	FBgn0025620	CG13360	-	1.0351	0.971385	1	FBpp0070142	CG13360-PA	0.20028	0.186678	0.46836
CG16989	FBgn0025621	CG16989	-	0.896501	0.924461	1
CG7413	FBgn0015799	Rbf	Retinoblastoma-family protein	0.990549	1	1	FBpp0070141	Rbf-PA	0.619991	0.104405	0.336481
CG7359	FBgn0260855	Sec22	Secretory 22	1.05038	0.999384	1	FBpp0070136	Sec22-PA	1.05312	0.809552	0.932594
CG3711	FBgn0040344	Lztr1	Leucine zipper like transcription regulator 1	0.917278	0.99564	1
CG3034	FBgn0040339	MED22	Mediator complex subunit 22	1.14979	0.71007	1
CG11642	FBgn0040340	TRAM	TRAM	0.962926	0.992415	1	FBpp0070162	TRAM-PB	1.36995	0.215951	0.504323
CG3704	FBgn0040346	CG3704	-	1.0033	0.999546	1
CG3026	FBgn0040347	mus81	mus81	0.865389	0.581152	1
CG3703	FBgn0040348	CG3703	-	1.02774	0.997743	1
CG11638	FBgn0040351	CG11638	-	0.899863	0.980479	1
CG3658	FBgn0026143	Cdc45	Cell division cycle 45	1.06855	0.998442	1
CG3019	FBgn0003638	su(w[a])	suppressor of white-apricot	0.940653	0.998891	1
CG14629	FBgn0040398	CG14629	-	1.18616	0.614302	1	FBpp0070172	CG14629-PA	2.40052	0.000619045	0.0075502
CG3655	FBgn0040397	CG3655	-	0.991498	0.999538	1
CG14625	FBgn0040358	CG14625	-	1.44894	0.197707	1
CG11398	FBgn0040366	CG11398	-	0.975138	0.949118	1
CG3638	FBgn0261444	CG3638	-	1.07356	0.968102	1
CG11403	FBgn0026876	CG11403	-	0.91144	0.765917	1
CG32812	FBgn0025642	CG32812	-	1.02639	0.906019	1
CG14622	FBgn0025641	DAAM	Dishevelled Associated Activator of Morphogenesis	0.902316	0.8622	1
CG11412	FBgn0024362	Naa30A	N(alpha)-acetyltransferase 30 A	0.989205	0.999892	1
CG11418	FBgn0024360	MTPAP	mitochondrial poly(A) polymerase	0.925829	0.807706	1
CG12773	FBgn0024365	CG12773	-	1.13655	0.972782	1
CG11417	FBgn0024364	CG11417	-	0.887953	0.93383	1
CG3056	FBgn0024987	ssx	sister-of-Sex-lethal	1.19622	0.644465	1
CG32813	FBgn0052813	CG32813	-	0.88444	0.934768	1	FBpp0070210	CG32813-PD	23.9916	0.0429927	0.188195
CG11448	FBgn0024985	Rilpl	Rab interacting lysosomal protein like	0.97889	0.999889	1
CG14785	FBgn0027795	CG14785	-	0.877226	0.546158	1
CG14786	FBgn0027794	Lrpprc2	Leucine-rich pentatricopeptide repeat containing 2	0.810842	0.324365	1
CG14787	FBgn0027793	CG14787	-	0.866323	0.533146	1
CG14788	FBgn0266284	Ns3	Nucleostemin 3	1.10227	0.997178	1
CG14789	FBgn0027791	O-fut2	O-fucosyltransferase 2	1.09368	0.835173	1
CG14777	FBgn0026872	CG14777	-	0.997613	0.999815	1
CG14778	FBgn0029580	CG14778	-	0.982537	0.970144	1
CG14779	FBgn0013720	pck	pickel	1.06759	0.974626	1	FBpp0070245	pck-PA	1.15458	0.0856317	0.298348
CG14791	FBgn0025382	Rab27	Rab27	0.975456	0.943296	1
CG14792	FBgn0003517	sta	stubarista	1.09241	0.981934	1	FBpp0070277	sta-PA	1.06926	0.495289	0.760581
CG33513	FBgn0053513	Nmdar2	NMDA receptor 2	0.867851	0.841667	1
CG14795	FBgn0025393	CG14795	-	0.649936	0.164732	1
CG32810	FBgn0025394	inc	insomniac	0.993915	0.999955	1
CG14796	FBgn0025390	Mur2B	Mucin related 2B	1.04345	0.963322	1
CG3093	FBgn0000482	dor	deep orange	1.00028	0.999996	1	FBpp0070259	dor-PA	1.33969	0.312425	0.615516
CG3740	FBgn0023530	CG3740	-	1.15145	0.633168	1
CG3095	FBgn0001189	hfw	halfway	1.07042	0.997997	1
CG32809	FBgn0023531	CG32809	-	0.844448	0.629877	1
CG14797	FBgn0029587	CG14797	-	0.930408	0.745865	1
CG3100	FBgn0024897	b6	b6	0.884925	0.571051	1
CG3771	FBgn0023130	a6	a6	0.960378	0.999931	1	FBpp0070269	a6-PA	0.959987	0.571833	0.807879
CG14808	FBgn0025391	Scgdelta	Sarcoglycan delta	0.985327	0.999195	1
CG12598	FBgn0026086	Adar	Adenosine deaminase acting on RNA	0.921398	0.969883	1
CG42666	FBgn0283741	prage	prage	0.97502	0.994247	1
CG14812	FBgn0026090	Lamtor5	Late endosomal/lysosomal adaptor, MAPK and MTOR activator 5	1.10171	0.96982	1	FBpp0070356	CG14812-PA	1.9647	1.56506e-05	0.000397864
CG14814	FBgn0023515	Gcna	Germ cell nuclear acidic peptidase	0.929173	0.893401	1
CG14802	FBgn0026873	MED18	Mediator complex subunit 18	1.07624	0.938036	1
CG14815	FBgn0023516	Pex5	Peroxin 5	0.908789	0.961621	1
CG14803	FBgn0023513	CG14803	-	0.953331	0.927027	1
CG14816	FBgn0023517	Pgam5	Phosphoglycerate mutase 5	1.19784	0.510109	1
CG14804	FBgn0014411	Vps26	Vacuolar protein sorting 26	1.08729	0.996399	1	FBpp0070298	Vps26-PA	1.20236	0.153286	0.416529
CG14817	FBgn0026089	CG14817	-	1.09271	0.953972	1
CG14805	FBgn0023514	CG14805	-	1.08605	0.999487	1
CG14818	FBgn0026088	CG14818	-	0.957013	0.997623	1
CG14806	FBgn0029594	Coa8	Cytochrome c oxidase assembly factor 8	1.04227	0.98652	1
CG3848	FBgn0023518	trr	trithorax-related	0.901982	0.923275	1
CG3109	FBgn0023519	mRpL16	mitochondrial ribosomal protein L16	0.966893	0.989666	1
CG11579	FBgn0000117	arm	armadillo	0.961374	0.999948	1	FBpp0089033	arm-PC	0.940165	0.158555	0.424827
CG32801	FBgn0052801	CG32801	-	0.903532	0.652562	1	FBpp0070340	CG32801-PA	2.46063	0.28301	0.584296
CG3480	FBgn0023509	mip130	Myb-interacting protein 130	0.890729	0.968297	1
CG3810	FBgn0023511	Edem1	ER degradation enhancer, mannosidase alpha-like 1	1.03627	0.999538	1
CG17766	FBgn0023510	Rbcn-3B	Rabconnectin-3B	0.934473	0.998425	1	FBpp0070303	Rbcn-3B-PA	1.02807	0.541743	0.79051
CG3806	FBgn0023512	eIF2Bepsilon	eukaryotic translation initiation factor 2B subunit epsilon	0.952034	0.993987	1
CG3573	FBgn0023508	Ocrl	Oculocerebrorenal syndrome of Lowe	0.906321	0.996817	1
CG11596	FBgn0023522	CG11596	-	0.964529	0.991392	1
CG3587	FBgn0023521	CG3587	-	0.855349	0.547326	1
CG43934	FBgn0264562	Hr4	Hormone receptor 4	0.815797	0.37512	1
CG4406	FBgn0023545	PIG-K	Phosphatidylinositol glycan anchor biosynthesis class K	0.966353	0.995157	1
CG4380	FBgn0003964	usp	ultraspiracle	0.987963	0.999901	1	FBpp0070332	usp-PA	0.755809	0.369902	0.669952
CG4376	FBgn0000667	Actn	alpha actinin	0.942839	0.997277	1	FBpp0070331	Actn-PC	0.976113	0.559947	0.80128
CG4325	FBgn0026878	CG4325	-	1.14235	0.588046	1
CG4322	FBgn0025631	moody	moody	1.01743	0.999967	1
CG4313	FBgn0025632	CG4313	-	0.828009	0.505719	1
CG4290	FBgn0025625	Sik2	Salt-inducible kinase 2	0.858633	0.824088	1
CG4281	FBgn0025626	CG4281	-	1.00464	1	1
CG4194	FBgn0025627	CG4194	-	1.23674	0.298344	1
CG4061	FBgn0025630	Rtca	RNA 3'-terminal phosphate cyclase	0.883182	0.886477	1
CG4045	FBgn0025629	CG4045	-	0.952553	0.97897	1
CG4025	FBgn0025624	CG4025	-	1.1683	0.792458	1
CG16903	FBgn0040394	CG16903	-	1.062	0.995605	1
CG3981	FBgn0040395	Unc-76	Uncoordinated 76	0.984501	0.999894	1
CG18412	FBgn0004861	ph-p	polyhomeotic proximal	0.900924	0.970489	1	FBpp0070416	ph-p-PA	1.09928	0.765023	0.910433
CG3835	FBgn0023507	D2hgdh	D-2-hydroxyglutaric acid dehydrogenase	0.894582	0.886559	1	FBpp0070365	D2hgdh-PB	0.720206	4.11504e-05	0.000830884
CG3724	FBgn0004654	Pgd	Phosphogluconate dehydrogenase	1.09013	0.927698	1	FBpp0070368	Pgd-PA	0.865259	0.0133252	0.0822111
CG3717	FBgn0013432	bcn92	bcn92	1.12957	0.896129	1	FBpp0070415	bcn92-PA	1.04541	0.655025	0.852465
CG3707	FBgn0004655	wapl	wings apart-like	0.898906	0.988953	1
CG3621	FBgn0025839	ND-B14.5A	NADH dehydrogenase (ubiquinone) B14.5 A subunit	1.01552	0.998573	1	FBpp0070370	ND-B14.5A-PA	0.962087	0.517279	0.773946
CG3466	FBgn0011576	Cyp4d2	Cytochrome P450 4d2	1.03157	0.999122	1
CG3461	FBgn0003116	pn	prune	1.02511	0.998569	1	FBpp0070373	pn-PA	0.897416	0.226284	0.51757
CG3460	FBgn0023542	Nmd3	Nonsense-mediated mRNA 3	1.02522	0.998319	1
CG3456	FBgn0023549	Mct1	Monocarboxylate transporter 1	1.29736	0.151047	1
CG33548	FBgn0053548	SmydA-8	SET and MYND domain containing, arthropod-specific, member 8	0.948422	0.983329	1	FBpp0070406	SmydA-8-PA	0.772115	0.763294	0.909658
CG3299	FBgn0004397	Vinc	Vinculin	0.99167	0.992308	1	FBpp0070404	Vinc-PA	1.35349	0.000673899	0.0080949
CG3443	FBgn0003048	pcx	pecanex	1.02912	0.983022	1	FBpp0309618	pcx-PE	1.348	0.712055	0.887965
CG3228	FBgn0001330	kz	kurz	0.966894	0.985814	1
CG3206	FBgn0023523	Or2a	Odorant receptor 2a	1.06504	0.78549	1
CG3193	FBgn0000377	crn	crooked neck	1.00145	0.999884	1
CG3078	FBgn0023524	CG3078	-	1.00541	0.999989	1
CG3073	FBgn0027296	temp	tempura	0.897744	0.984694	1	FBpp0070398	temp-PA	1.29081	0.617102	0.82909
CG3071	FBgn0023527	CG3071	-	1.15991	0.755997	1
CG2924	FBgn0023528	CG2924	-	1.01778	0.999963	1
CG2918	FBgn0023529	CG2918	-	1.12132	0.885152	1	FBpp0070395	CG2918-PA	1.2479	0.000350596	0.00474203
CG2865	FBgn0023526	CG2865	-	1.05237	0.999182	1
CG14050	FBgn0040392	CG14050	-	1.1849	0.442443	1
CG2854	FBgn0040391	CG2854	-	0.878406	0.562337	1	FBpp0070383	CG2854-PA	1.03679	0.565917	0.805173
CG14049	FBgn0044047	Ilp6	Insulin-like peptide 6	1.27369	0.198005	1
CG2845	FBgn0003079	Raf	Raf oncogene	0.947369	0.998428	1
CG14048	FBgn0040389	mRpL14	mitochondrial ribosomal protein L14	1.0916	0.923085	1
CG43947	FBgn0264598	PsGEF	Protostome-specific GEF	0.808658	0.315574	1
CG32796	FBgn0040388	boi	brother of ihog	0.872979	0.632232	1
CG7803	FBgn0004050	z	zeste	0.978174	0.998468	1
CG13758	FBgn0260753	Pdfr	Pigment-dispersing factor receptor	1.13318	0.912625	1
CG8310	FBgn0040377	Vha36-3	Vacuolar H[+] ATPase 36kD subunit 3	1.13674	0.811958	1	FBpp0308493	Vha36-3-PB	0.991407	0.938774	0.978434
CG13759	FBgn0040376	AANATL7	Arylalkylamine N-acetyltransferase-like 7	0.948924	0.927267	1
CG13760	FBgn0040375	CG13760	-	0.917767	0.982326	1
CG9659	FBgn0001404	egh	egghead	0.973185	0.999931	1
CG8590	FBgn0011606	Klp3A	Kinesin-like protein at 3A	1.07732	0.830383	1	FBpp0070432	Klp3A-PA	1.24064	0.588163	0.816184
CG8636	FBgn0029629	eIF3g1	eukaryotic translation initiation factor 3 subunit g1	1.0506	0.990701	1	FBpp0070430	eIF3g1-PA	1.12223	0.422289	0.706607
CG10742	FBgn0040334	Tsp3A	Tetraspanin 3A	0.940414	0.910348	1
CG9904	FBgn0040336	Seipin	Seipin	1.03751	0.940632	1
CG13762	FBgn0040333	brv3	brivido-3	1.13179	0.574612	1
CG10260	FBgn0267350	Pi4KIIIalpha	Phosphatidylinositol 4-kinase III alpha	0.892753	0.965311	1	FBpp0297987	PI4KIIIalpha-PC	1.03268	0.704958	0.882322
CG2621	FBgn0003371	sgg	shaggy	0.954475	0.995104	1	FBpp0070454	sgg-PD	0.979836	0.622312	0.832907
CG2655	FBgn0011276	HLH3B	Helix loop helix protein 3B	0.899152	0.671158	1
CG2647	FBgn0003068	per	period	0.71888	0.28606	1
CG2658	FBgn0024992	Spg7	Paraplegin	1.05248	0.999198	1	FBpp0070479	CG2658-PA	1.25333	0.095982	0.31994
CG2662	FBgn0024993	CG2662	-	0.92899	0.746368	1
CG2675	FBgn0024994	Ugalt	UDP-galactose transporter	0.94388	0.97459	1
CG2677	FBgn0024996	eIF2Bbeta	eukaryotic translation initiation factor 2B subunit beta	1.03903	0.998145	1
CG2680	FBgn0024995	CG2680	-	0.918827	0.947882	1	FBpp0271787	CG2680-PB	0.705054	0.025101	0.129383
CG2681	FBgn0024997	CG2681	-	0.817995	0.33848	1
CG2685	FBgn0024998	CG2685	-	0.999584	0.999891	1
CG2694	FBgn0024991	CG2694	-	0.90369	0.778057	1
CG2701	FBgn0024973	CG2701	-	0.931601	0.997526	1
CG2706	FBgn0000928	fs(1)Yb	female sterile (1) Yb	0.894202	0.635713	1	FBpp0070462	fs(1)Yb-PA	1.02938	0.634877	0.839971
CG2711	FBgn0000520	dwg	deformed wings	0.985348	0.995553	1
CG2713	FBgn0250874	ttm50	tiny tim 50	0.973537	0.996369	1	FBpp0070474	ttm50-PA	1.14023	0.192748	0.475669
CG2712	FBgn0024975	CG2712	-	0.944444	0.96081	1
CG2714	FBgn0000376	crm	cramped	0.918943	0.984803	1
CG2715	FBgn0024980	Syx4	Syntaxin 4	1.1117	0.850368	1
CG32795	FBgn0040384	CG32795	-	0.94329	0.99682	1	FBpp0070469	CG32795-PA	1.10885	0.618923	0.830743
CG14419	FBgn0029639	CG14419	-	0.898145	0.742545	1
CG3588	FBgn0025643	CG3588	-	0.864326	0.683916	1
CG4125	FBgn0003285	rst	roughest	0.881098	0.856163	1
CG3653	FBgn0028369	kirre	kin of irre	0.937159	0.987211	1
CG3936	FBgn0004647	N	Notch	0.882896	0.843906	1	FBpp0070483	N-PA	1.43697	0.325987	0.629455
CG4015	FBgn0000644	Fcp3C	Follicle cell protein 3C	0.897321	0.64582	1
CG3939	FBgn0040396	CG3939	-	1.17981	0.659798	1
CG32498	FBgn0000479	dnc	dunce	0.89741	0.881608	1	FBpp0070493	dnc-PA	0.983703	0.896419	0.964531
CG10798	FBgn0262656	Myc	Myc	1.15007	0.70462	1	FBpp0303995	Myc-PB	2.08503	0.505467	0.765928
CG10804	FBgn0029663	CG10804	-	0.93355	0.994845	1
CG10802	FBgn0029664	CG10802	-	1.06028	0.980602	1
CG14270	FBgn0029665	CG14270	-	1.05425	0.967234	1
CG10803	FBgn0029666	CG10803	-	1.07944	0.98718	1
CG14271	FBgn0029667	Gas8	Growth arrest specific protein 8	0.812157	0.367286	1
CG32791	FBgn0052791	DIP-alpha	Dpr-interacting protein alpha	0.90837	0.800956	1
CG2875	FBgn0029672	CG2875	-	1.04953	0.947561	1
CG2864	FBgn0023216	Parg	Poly(ADP-ribose) glycohydrolase	1.01956	0.993493	1
CG13316	FBgn0023215	Mnt	Mnt	0.90443	0.88955	1
CG2849	FBgn0015286	Rala	Ras-like protein A	1.16424	0.797475	1	FBpp0070557	Rala-PB	1.40263	0.000479923	0.00608869
CG2947	FBgn0029676	HIP-R	Hsc/Hsp70-interacting protein related	1.24339	0.287213	1
CG44123	FBgn0264954	fd3F	forkhead domain 3F	0.866052	0.516172	1
CG2904	FBgn0000542	ec	echinus	0.871943	0.719266	1
CG44402	FBgn0265575	yin	yin	1.25059	0.246888	1
CG2930	FBgn0028491	CG2930	-	1.26149	0.180725	1
CG2934	FBgn0285910	VhaAC39-1	Vacuolar H[+] ATPase AC39 subunit 1	1.03164	0.999949	1	FBpp0070584	VhaAC39-1-PA	1.09654	0.0705965	0.263505
CG42541	FBgn0260658	CG42541	-	0.87661	0.844272	1
CG2938	FBgn0029685	CG2938	-	1.03067	0.998604	1
CG2941	FBgn0029686	Glos	Gaulos	1.10278	0.91612	1
CG5014	FBgn0029687	Vap33	VAMP-associated protein 33kDa	1.03352	0.99811	1	FBpp0070589	Vap33-PB	0.936961	0.458618	0.733878
CG6450	FBgn0029688	lva	lava lamp	0.89707	0.959304	1	FBpp0070596	lva-PC	0.902116	0.558372	0.800353
CG6428	FBgn0029689	CG6428	-	0.960535	0.995392	1
CG43689	FBgn0263772	CG43689	-	0.84071	0.617078	1
CG6379	FBgn0029693	Cmtr1	Cap methyltransferase 1	1.09906	0.954868	1
CG6358	FBgn0004832	Xpac	Xeroderma pigmentosum group A-like	1.03377	0.98524	1	FBpp0070638	Xpac-PA	0.515904	0.406859	0.696461
CG4934	FBgn0000221	brn	brainiac	1.02826	0.950335	1
CG4865	FBgn0026085	dgt4	dim gamma-tubulin 4	1.1914	0.456918	1
CG6121	FBgn0026080	Tip60	Tat interactive protein 60kDa	1.01694	0.999061	1
CG4857	FBgn0026083	tyf	twenty-four	0.897326	0.929849	1	FBpp0070611	tyf-PB	0.887849	0.466367	0.73932
CG3665	FBgn0000635	Fas2	Fasciclin 2	0.892997	0.985877	1	FBpp0070633	Fas2-PA	1.24697	0.0179144	0.101699
CG3697	FBgn0002707	mei-9	meiotic 9	1.00339	0.999968	1
CG2982	FBgn0266570	NO66	Nucleolar protein 66	1.20145	0.641752	1	FBpp0070616	CG2982-PB	1.04125	0.958957	0.986543
CG3620	FBgn0262738	norpA	no receptor potential A	0.821242	0.392024	1	FBpp0310196	norpA-PF	1.00955	0.764865	0.910433
CG3626	FBgn0029706	CG3626	-	1.02035	0.99988	1	FBpp0070620	CG3626-PA	0.980595	0.96818	0.990237
CG3578	FBgn0000179	bi	bifid	0.880918	0.898164	1
CG3556	FBgn0029708	CG3556	-	0.899321	0.988098	1
CG11427	FBgn0003210	rb	ruby	0.965632	0.999748	1	FBpp0070670	rb-PA	0.900133	0.524661	0.779876
CG3564	FBgn0029709	CHOp24	CHOp24	1.04038	0.998759	1	FBpp0070643	CHOp24-PA	1.18636	0.0187214	0.104376
CG3568	FBgn0029710	CG3568	-	1.10178	0.819444	1
CG17592	FBgn0029711	Usf	Usf	0.923104	0.99609	1
CG15912	FBgn0029712	CG15912	-	0.911767	0.773286	1
CG11436	FBgn0029713	CG11436	-	0.958062	0.967338	1
CG3527	FBgn0029714	CG3527	-	1.05038	0.971817	1
CG11444	FBgn0029715	CG11444	-	1.02371	0.999657	1
CG12212	FBgn0003053	peb	pebbled	0.9912	0.991078	1
CG12184	FBgn0025387	Alms1b	Alstrom syndrome 1b	1.1239	0.661412	1
CG12179	FBgn0025388	Alms1a	Alstrom syndrome 1a	0.92558	0.909322	1	FBpp0289978	CG12179-PC	1.23454	0.414121	0.701843
CG3346	FBgn0025739	pon	partner of numb	1.30738	0.153358	1
CG3052	FBgn0011277	HLH4C	Helix loop helix protein 4C	0.856914	0.639094	1
CG7038	FBgn0029718	mRpL30	mitochondrial ribosomal protein L30	1.05464	0.987165	1
CG3024	FBgn0025615	Torsin	Torsin	1.23457	0.341618	1	FBpp0070658	Torsin-PA	1.27759	0.242	0.541484
CG15473	FBgn0029719	CG15473	-	0.950162	0.816187	1
CG3009	FBgn0029720	CG3009	-	0.948365	0.991852	1
CG2984	FBgn0022768	Pp2C1	Protein phosphatase 2C	0.932381	0.997189	1
CG6998	FBgn0011760	ctp	cut up	1.1421	0.909036	1	FBpp0070672	ctp-PB	1.00633	0.907949	0.970889
CG7010	FBgn0028325	Pdha	Pyruvate dehydrogenase E1 alpha subunit	1.00369	0.999986	1	FBpp0070679	l(1)G0334-PC	0.8482	0.00105626	0.0115011
CG7024	FBgn0029722	CG7024	-	0.868317	0.552337	1
CG6986	FBgn0029723	Proc-R	Proctolin receptor	0.91805	0.932159	1
CG2861	FBgn0029728	CG2861	-	0.851869	0.655764	1
CG32772	FBgn0052772	CG32772	-	0.948614	0.9982	1
CG4041	FBgn0029736	CG4041	-	1.05674	0.997592	1
CG6903	FBgn0029737	CG6903	-	0.948581	0.986674	1
CG44774	FBgn0266000	CG44774	-	0.982504	0.999417	1
CG6899	FBgn0004368	Ptp4E	Protein tyrosine phosphatase 4E	1.07173	0.996729	1
CG6824	FBgn0003028	ovo	ovo	0.975138	0.993338	1
CG32767	FBgn0052767	CG32767	-	0.953599	0.981008	1
CG15465	FBgn0029746	CG15465	-	0.872413	0.563358	1
CG3319	FBgn0263237	Cdk7	Cyclin-dependent kinase 7	0.990758	0.985868	1
CG4528	FBgn0003449	snf	sans fille	1.07393	0.987077	1
CG4202	FBgn0029755	Sas10	Something about silencing 10	1.0438	0.946123	1
CG3312	FBgn0014024	Rnp4F	RNA-binding protein 4F	0.979265	0.999906	1
CG3309	FBgn0029756	CG3309	-	1.01873	0.995956	1
CG4208	FBgn0026751	XRCC1	XRCC1	0.995924	0.999999	1
CG10706	FBgn0029761	SK	small conductance calcium-activated potassium channel	0.940614	0.969666	1
CG3252	FBgn0029762	NAAT1	Nutrient Amino Acid Transporter 1	1.07896	0.984495	1	FBpp0070763	NAAT1-PA	2.84514	0.000853985	0.00979299
CG4165	FBgn0029763	Usp16-45	Ubiquitin specific protease 16/45	0.836831	0.715135	1
CG3249	FBgn0263987	spoon	spoonbill	1.10961	0.958282	1
CG16756	FBgn0029765	CG16756	-	0.928125	0.914795	1
CG16752	FBgn0029768	SPR	Sex peptide receptor	0.963481	0.991638	1
CG12730	FBgn0029771	CG12730	-	1.25617	0.217222	1
CG33980	FBgn0263512	Vsx2	Visual system homeobox 2	1.09952	0.797096	1
CG4136	FBgn0263511	Vsx1	Visual system homeobox 1	0.891637	0.68171	1
CG3208	FBgn0029778	RhoGAP5A	Rho GTPase activating protein at 5A	0.92107	0.878201	1	FBpp0070750	RhoGAP5A-PB	1.19777	0.488323	0.754567
CG3201	FBgn0004687	Mlc-c	Myosin light chain cytoplasmic	1.1622	0.949941	1	FBpp0070749	Mlc-c-PA	1.23489	0.000361133	0.00483803
CG32763	FBgn0026702	Pop1	POP1 ribonuclease P/MRP subunit	1.06449	0.814544	1	FBpp0070748	l(1)G0045-PA	0.825645	0.756316	0.907781
CG3187	FBgn0029783	Sirt4	Sirtuin 4	1.11949	0.849931	1
CG4119	FBgn0028474	CG4119	-	1.03635	0.999484	1	FBpp0070765	CG4119-PA	0.620207	0.569887	0.806986
CG4111	FBgn0029785	RpL35	Ribosomal protein L35	1.06828	0.994072	1
CG3160	FBgn0029789	PGAP1	Post-GPI attachment to proteins 1	0.853257	0.724471	1	FBpp0070812	PGAP1-PA	1.61454	0.103475	0.335148
CG3149	FBgn0027564	CG3149	-	1.04174	0.995175	1
CG4096	FBgn0029791	AdamTS-B	ADAM metallopeptidase with thrombospondin type 1 motif B	0.817682	0.398284	1
CG33080	FBgn0053080	CG33080	-	0.943667	0.997194	1
CG32758	FBgn0052758	Snx27	Sorting nexin 27	0.906108	0.979376	1	FBpp0070808	CG32758-PA	0.973046	0.886468	0.961698
CG15773	FBgn0029795	CG15773	-	1.09937	0.721794	1
CG3125	FBgn0261383	IntS6	Integrator 6	0.896658	0.964224	1	FBpp0070806	IntS6-PA	1.60947	0.648846	0.84877
CG15772	FBgn0029799	CG15772	-	1.12994	0.904652	1	FBpp0070774	CG15772-PA	0.679426	0.436775	0.71843
CG15929	FBgn0029800	lin-52	lin-52	0.995013	0.996434	1
CG15771	FBgn0029801	CG15771	-	0.89092	0.96741	1	FBpp0070775	CG15771-PA	0.765029	0.658779	0.854123
CG3097	FBgn0029804	CG3097	-	0.977877	0.997525	1
CG42699	FBgn0261610	CG42699	-	0.906987	0.992355	1
CG15765	FBgn0029814	CG15765	-	0.850388	0.887646	1
CG3033	FBgn0029818	GAA1	Glycosylphosphatidylinositol anchor attachment 1	1.05532	0.999681	1
CG3025	FBgn0014340	mof	males absent on the first	0.989382	0.999939	1
CG3016	FBgn0029819	Usp30	Ubiquitin specific protease 30	0.940532	0.998943	1
CG16721	FBgn0029820	CG16721	-	1.09093	0.989973	1
CG4027	FBgn0000042	Act5C	Actin 5C	1.17495	0.858439	1	FBpp0070788	Act5C-PB	1.09841	0.0388918	0.175721
CG4020	FBgn0029821	CG4020	-	0.732606	0.287522	1
CG12236	FBgn0029822	CG12236	-	0.912243	0.935768	1
CG3011	FBgn0029823	Shmt	Serine hydroxymethyl transferase	1.15704	0.49401	1	FBpp0070792	CG3011-PA	0.990403	0.832804	0.943819
CG3726	FBgn0029824	CG3726	-	0.985112	0.997978	1
CG12728	FBgn0029825	CG12728	-	0.927706	0.879884	1	FBpp0070824	CG12728-PA	0.557401	0.174617	0.4518
CG6041	FBgn0029826	CG6041	-	1.17544	0.477368	1
CG6067	FBgn0029828	CG6067	-	0.956345	0.993396	1	FBpp0070829	CG6067-PA	0.417482	0.000312649	0.00438332
CG5966	FBgn0029831	CG5966	-	1.20265	0.399365	1
CG4766	FBgn0027546	CG4766	-	0.904452	0.902032	1
CG4336	FBgn0003302	rux	roughex	0.922246	0.909295	1
CG5941	FBgn0029833	MCTS1	Malignant T cell amplified sequence 1	1.16443	0.777542	1	FBpp0070832	MCTS1-PA	1.32574	0.384916	0.683044
CG5937	FBgn0029834	CG5937	-	0.870804	0.863419	1
CG5921	FBgn0029835	CG5921	-	0.963137	0.985104	1
CG4690	FBgn0029837	Tsp5D	Tetraspanin 5D	0.943486	0.996782	1	FBpp0070853	Tsp5D-PA	1.05908	0.351318	0.653717
CG4666	FBgn0029838	CG4666	-	1.06994	0.787283	1
CG4660	FBgn0029839	CG4660	-	1.08756	0.8758	1
CG4320	FBgn0029840	raptor	raptor	0.90887	0.977566	1
CG4317	FBgn0026060	Mipp2	Multiple inositol polyphosphate phosphatase 2	1.01376	0.994762	1	FBpp0070849	Mipp2-PA	2.83687	0.000412462	0.00543935
CG5905	FBgn0029843	Nep1	Neprilysin 1	0.818455	0.381783	1	FBpp0070837	Nep1-PB	9.29178	0.0532138	0.217388
CG15899	FBgn0264386	Ca-alpha1T	Ca[2+]-channel protein alpha[[1]] subunit T	0.9351	0.886326	1
CG3774	FBgn0029849	Efr	ER GDP-fucose transporter	1.14088	0.933143	1
CG3595	FBgn0003514	sqh	spaghetti squash	1.23197	0.365365	1	FBpp0070842	sqh-PA	1.11368	0.397842	0.692041
CG14446	FBgn0262730	dtn	detonator	0.872427	0.696644	1
CG3585	FBgn0023458	Rbcn-3A	Rabconnectin-3A	0.891273	0.850248	1	FBpp0292404	Rbcn-3A-PB	1.0389	0.399306	0.692875
CG3780	FBgn0015818	Spx	Spliceosomal protein on the X	1.07912	0.989415	1
CG3781	FBgn0029853	CG3781	-	1.02887	0.979343	1
CG3566	FBgn0029854	CG3566	-	1.13333	0.880024	1	FBpp0088808	CG3566-PC	1.02662	0.583275	0.814229
CG11700	FBgn0029856	CG11700	-	1.02429	0.926472	1
CG3458	FBgn0026015	Top3beta	Topoisomerase 3beta	0.947448	0.998165	1
CG15897	FBgn0029857	wuho	wuho	0.990642	0.998999	1	FBpp0070862	wuho-PA	0.988867	0.797629	0.927783
CG3455	FBgn0028685	Rpt4	Regulatory particle triple-A ATPase 4	1.25922	0.181402	1	FBpp0293948	Rpt4-PB	1.04923	0.57901	0.812038
CG15896	FBgn0029858	mldr	mulder	0.867768	0.642794	1	FBpp0070863	mldr-PA	0.80827	0.666359	0.859686
CG3815	FBgn0029861	CG3815	-	0.95048	0.977264	1
CG12219	FBgn0043796	CG12219	-	1.02814	0.977877	1	FBpp0070886	CG12219-PA	0.281012	0.264484	0.565125
CG3823	FBgn0029863	CG3823	-	0.878434	0.615899	1
CG15894	FBgn0029864	CG15894	-	0.901819	0.969278	1	FBpp0070866	CG15894-PA	1.08195	0.0923838	0.311141
CG3842	FBgn0029866	CG3842	-	0.871481	0.894925	1	FBpp0070868	CG3842-PA	0.994387	0.895185	0.963939
CG3847	FBgn0029867	CG3847	-	1.09328	0.983045	1
CG3446	FBgn0029868	ND-B16.6	NADH dehydrogenase (ubiquinone) B16.6 subunit	1.07464	0.994393	1	FBpp0070885	ND-B16.6-PA	0.89936	0.270217	0.570953
CG3861	FBgn0261955	kdn	knockdown	1.00556	0.997256	1	FBpp0070871	kdn-PB	0.939227	0.13487	0.389564
CG3429	FBgn0003655	swa	swallow	0.808266	0.429178	1
CG3869	FBgn0029870	Marf	Mitochondrial assembly regulatory factor	0.960341	0.999963	1	FBpp0089222	Marf-PB	1.09964	0.113262	0.35384
CG12217	FBgn0003139	PpV	Protein phosphatase V	1.05689	0.988102	1
CG3918	FBgn0029873	CG3918	-	1.06402	0.983243	1
CG3342	FBgn0029874	CG3342	-	0.94334	0.96029	1
CG3926	FBgn0014031	Agxt	Alanine-glyoxylate aminotransferase	1.15457	0.616946	1	FBpp0070875	Spat-PA	1.00697	0.89977	0.965674
CG3314	FBgn0014026	RpL7A	Ribosomal protein L7A	1.03709	0.997722	1	FBpp0070877	RpL7A-PA	1.06028	0.269458	0.570204
CG3929	FBgn0000524	dx	deltex	0.991695	0.997414	1
CG34417	FBgn0085446	CG34417	-	0.974124	0.987507	1	FBpp0111616	CG34417-PD	1.37106	0.323513	0.626825
CG10695	FBgn0029878	Pat1	Protein interacting with APP tail-1	0.986829	0.999974	1
CG3973	FBgn0029881	pigs	pickled eggs	1.02526	0.998155	1	FBpp0070909	pigs-PA	0.666153	0.334278	0.638729
CG3226	FBgn0029882	CG3226	-	1.12702	0.922356	1	FBpp0070953	CG3226-PA	1.19151	0.501398	0.762928
CG32742	FBgn0028360	Cdc7	Cdc7 kinase	0.853533	0.646606	1
CG3224	FBgn0029885	CG3224	-	1.04787	0.993059	1
CG3977	FBgn0062413	Ctr1A	Copper transporter 1A	1.01621	0.999277	1
CG3198	FBgn0029887	CG3198	-	0.945988	0.995781	1
CG4039	FBgn0025815	Mcm6	Minichromosome maintenance 6	1.18135	0.52811	1
CG3192	FBgn0029888	ND-ASHI	NADH dehydrogenase (ubiquinone) ASHI subunit	1.02465	0.998144	1	FBpp0070950	ND-ASHI-PA	0.979516	0.618637	0.830624
CG4094	FBgn0286222	Fum1	Fumarase 1	1.06257	0.985399	1	FBpp0070914	l(1)G0255-PA	0.950521	0.328745	0.633182
CG4523	FBgn0029891	Pink1	PTEN-induced putative kinase 1	0.944467	0.991401	1
CG3184	FBgn0029892	CG3184	-	1.03025	0.95455	1
CG14442	FBgn0029893	CG14442	-	0.945396	0.999741	1
CG14440	FBgn0029894	CG14440	-	0.938527	0.970164	1
CG14441	FBgn0029895	CG14441	-	0.88389	0.933309	1
CG3168	FBgn0029896	CG3168	-	1.08029	0.993847	1	FBpp0070944	CG3168-PC	3.92829	0.00280629	0.0251969
CG3203	FBgn0029897	RpL17	Ribosomal protein L17	1.0873	0.976333	1	FBpp0070940	RpL17-PB	1.07527	0.615041	0.828364
CG14439	FBgn0029898	CG14439	-	0.903128	0.940447	1	FBpp0070921	CG14439-PA	2.61489	0.0597038	0.232641
CG14438	FBgn0287725	sov	small ovary	0.91622	0.965169	1	FBpp0070922	CG14438-PA	0.531284	0.0741499	0.272098
CG42328	FBgn0259228	C3G	C3G guanyl-nucleotide exchange factor	0.892825	0.957246	1	FBpp0309086	C3G-PL	1.58387	0.56501	0.804434
CG4532	FBgn0029903	pod1	pod1 coronin	1.11387	0.955234	1	FBpp0070929	pod1-PE	3.27131	0.000447566	0.00577593
CG4536	FBgn0086693	iav	inactive	0.909988	0.717135	1
CG3075	FBgn0029905	Nf-YC	Nuclear factor Y-box C	0.99974	0.99986	1
CG4542	FBgn0029906	xit	xiantuan	0.844304	0.52963	1
CG4547	FBgn0029907	Atx-1	Ataxin 1	1.33683	0.38456	1
CG32743	FBgn0263968	nonC	no-on-and-no-off transient C	0.933266	0.992965	1
CG14435	FBgn0029911	CG14435	-	1.05097	0.997891	1
CG4557	FBgn0029912	CG4557	-	0.938292	0.998336	1	FBpp0070954	CG4557-PA	1.44304	0.585523	0.815211
CG3044	FBgn0029913	Cht11	Chitinase 11	1.00853	0.997926	1
CG4558	FBgn0029914	CG4558	-	0.958799	0.995576	1
CG14434	FBgn0029915	CG14434	-	1.19102	0.406273	1
CG32732	FBgn0052732	Setd3	SET domain containing 3	1.03488	0.971322	1
CG14431	FBgn0029922	CG14431	-	1.0953	0.972521	1
CG4586	FBgn0029924	CG4586	-	1.01972	0.987791	1
CG3040	FBgn0029925	CG3040	-	1.13571	0.903	1	FBpp0070997	CG3040-PA	1.13649	0.268533	0.569738
CG14430	FBgn0261284	bou	boudin	0.872845	0.768048	1	FBpp0070964	bou-PA	1.01138	0.907009	0.970889
CG4590	FBgn0027108	Inx2	Innexin 2	0.889164	0.993662	1	FBpp0070965	Inx2-PA	0.783218	0.01134	0.0726171
CG3035	FBgn0000330	cm	carmine	1.09669	0.999808	1
CG3032	FBgn0029928	CG3032	-	0.964753	0.87768	1
CG4593	FBgn0029929	CG4593	-	1.07614	0.882471	1
CG12541	FBgn0029930	CG12541	-	0.816395	0.351797	1
CG4607	FBgn0029932	CG4607	-	0.875637	0.914456	1
CG4615	FBgn0029935	CG4615	-	0.931943	0.989038	1
CG4617	FBgn0029936	CG4617	-	1.05432	0.971043	1
CG8300	FBgn0029937	CG8300	-	1.25531	0.222269	1
CG4626	FBgn0027342	fz4	frizzled 4	1.00813	0.994661	1
CG9650	FBgn0029939	CG9650	-	0.847576	0.616694	1
CG1677	FBgn0029941	CG1677	-	0.954627	0.999937	1
CG2059	FBgn0029942	CG2059	-	1.08415	0.990749	1	FBpp0071006	CG2059-PA	1.39623	0.387205	0.684794
CG1659	FBgn0025549	unc-119	unc-119	1.02204	0.999991	1
CG9653	FBgn0024250	brk	brinker	0.91236	0.93926	1
CG1643	FBgn0029943	Atg5	Autophagy-related 5	1.04344	0.994779	1	FBpp0071023	Atg5-PA	1.76841	0.14645	0.405816
CG2079	FBgn0029944	Dok	Downstream of kinase	0.947111	0.953657	1
CG18155	FBgn0029945	Acsf3	Acyl-CoA synthetase family member 3	0.80713	0.355195	1
CG1435	FBgn0026144	CBP	sarcoplasmic calcium-binding protein	0.989108	0.962374	1
CG15033	FBgn0029948	CheA7a	Chemosensory protein A 7a	0.807734	0.499725	1
CG9657	FBgn0029950	rumpel	rumpel	0.854153	0.721926	1	FBpp0071015	CG9657-PA	0.988399	0.938957	0.978434
CG12690	FBgn0029504	CHES-1-like	Checkpoint suppressor 1-like	0.987168	0.999212	1
CG15478	FBgn0029955	CG15478	-	0.932908	0.874503	1
CG12153	FBgn0022786	Hira	Hira	0.960763	0.985044	1
CG32721	FBgn0027553	NELF-B	NELF-B	0.876007	0.713801	1
CG12155	FBgn0029957	CG12155	-	0.972447	0.998054	1
CG12151	FBgn0029958	Pdp	Pyruvate dehydrogenase phosphatase	1.02228	0.989526	1	FBpp0071033	Pdp-PA	0.928731	0.684655	0.870517
CG12156	FBgn0029959	Rab39	Rab39	1.24016	0.304329	1	FBpp0071030	Rab39-PA	1.2466	0.234026	0.529539
CG1402	FBgn0029962	CARPA	Carbonic anhydrase-related protein A	0.970652	0.993475	1
CG10932	FBgn0029969	Acat1	Acetyl-CoA acetyltransferase 1	0.858377	0.752024	1	FBpp0071095	CG10932-PA	0.590268	2.2861e-07	1.48013e-05
CG18624	FBgn0029971	ND-MNLL	NADH dehydrogenase (ubiquinone) MNLL subunit	1.12846	0.746067	1
CG1422	FBgn0040087	p115	p115	1.06602	0.988597	1
CG10944	FBgn0261592	RpS6	Ribosomal protein S6	1.01596	0.997972	1	FBpp0071087	RpS6-PB	1.13887	0.00316632	0.0276072
CG1430	FBgn0010292	bys	by S6	0.946582	0.986874	1	FBpp0071046	bys-PA	2.37673	0.210499	0.498268
CG10946	FBgn0029974	dpr14	defective proboscis extension response 14	1.00734	0.999028	1
CG1444	FBgn0029975	spidey	spidey	1.02896	0.999815	1	FBpp0071047	spidey-PA	1.1756	0.0637191	0.24445
CG1514	FBgn0029976	snz	snazarus	0.95286	0.998041	1
CG1515	FBgn0260858	Ykt6	YKT6 v-SNARE	1.02605	0.996427	1	FBpp0071049	Ykt6-PA	1.01162	0.889306	0.962275
CG10777	FBgn0029979	mahe	maheshvara	0.947592	0.98839	1	FBpp0071084	mahe-PB	2.29575	0.195243	0.478905
CG10778	FBgn0029980	Dhdds	Dehydrodolichyl diphosphate synthase subunit	1.03459	0.98427	1	FBpp0071083	CG10778-PA	0.800934	0.402144	0.693261
CG2206	FBgn0027280	orion	orion	1.0607	0.999193	1	FBpp0071082	l(1)G0193-PB	1.92409	0.376049	0.673855
CG42593	FBgn0260970	Ubr3	Ubr3 ubiquitin ligase	0.926337	0.967967	1
CG15332	FBgn0029986	CG15332	-	0.883233	0.565069	1
CG2212	FBgn0003656	sws	swiss cheese	0.919932	0.999093	1	FBpp0071077	sws-PA	0.926025	0.66393	0.85839
CG32858	FBgn0003447	sn	singed	1.05689	0.971679	1	FBpp0071057	sn-PA	0.842791	0.0121001	0.0765556
CG1543	FBgn0010329	Tbh	Tyramine beta hydroxylase	0.918582	0.994398	1	FBpp0089042	Tbh-PB	1.01965	0.912713	0.971048
CG2252	FBgn0004656	fs(1)h	female sterile (1) homeotic	0.899329	0.935801	1
CG2253	FBgn0029992	Upf2	Upf2	0.970895	0.996708	1
CG2254	FBgn0029994	Ldsdh1	Lipid droplet subset dehydrogenase 1	0.914992	0.985362	1	FBpp0071071	CG2254-PA	1.21749	0.00531007	0.040871
CG2256	FBgn0029995	CG2256	-	1.18931	0.436756	1
CG2257	FBgn0029996	UbcE2H	Ubiquitin conjugating enzyme E2H	1.09152	0.993816	1	FBpp0071067	UbcE2H-PA	0.874948	0.894866	0.963887
CG2258	FBgn0029997	CG2258	-	0.987171	0.999388	1	FBpp0071065	CG2258-PB	1.02439	0.756243	0.907781
CG1575	FBgn0029999	CG1575	-	1.20392	0.4107	1
CG2260	FBgn0030000	CG2260	-	0.994627	0.991906	1
CG15335	FBgn0030001	cyr	cypher	0.961049	0.896281	1
CG2116	FBgn0030003	CG2116	-	0.960219	0.992452	1
CG10958	FBgn0030004	CG10958	-	0.982941	0.998896	1	FBpp0071104	CG10958-PA	1.12488	0.710612	0.886427
CG2120	FBgn0030005	CG2120	-	0.761968	0.212138	1
CG2262	FBgn0025800	Smox	Smad on X	0.998004	0.999983	1
CG17982	FBgn0030006	CG17982	-	1.00119	0.999772	1
CG2263	FBgn0030007	alpha-PheRS	Phenylalanyl-tRNA synthetase, alpha-subunit	1.12395	0.958934	1	FBpp0071138	alpha-PheRS-PA	1.26149	0.0821047	0.291254
CG2129	FBgn0030008	CG2129	-	1.10615	0.827629	1
CG10959	FBgn0030010	CG10959	-	0.9626	0.900013	1
CG10763	FBgn0030011	Gbeta5	Gbeta5	0.930953	0.995647	1	FBpp0071137	Gbeta5-PA	0.975243	0.700703	0.880862
CG10961	FBgn0265464	Traf6	TNF-receptor-associated factor 6	1.0601	0.98316	1
CG10759	FBgn0030016	Or7a	Odorant receptor 7a	0.815012	0.352352	1
CG2278	FBgn0030017	CG2278	-	0.931305	0.974608	1
CG2147	FBgn0030025	CG2147	-	0.990661	0.989083	1
CG10964	FBgn0030026	sni	sniffer	1.20865	0.558126	1	FBpp0071131	sni-PA	1.10922	0.100944	0.330216
CG2286	FBgn0017566	ND-75	NADH dehydrogenase (ubiquinone) 75 kDa subunit	0.934131	0.987444	1	FBpp0071128	ND-75-PA	0.882548	0.00428009	0.0346679
CG1632	FBgn0030027	CG1632	-	1.05676	0.952441	1
CG10965	FBgn0030028	Corp	Companion of reaper	1.00212	0.992884	1
CG15343	FBgn0030029	CG15343	-	1.25596	0.236062	1
CG1636	FBgn0030030	CG1636	-	0.927572	0.99814	1
CG2302	FBgn0015519	nAChRalpha3	nicotinic Acetylcholine Receptor alpha3	0.969591	0.975896	1
CG10555	FBgn0030034	CG10555	-	0.959324	0.996629	1
CG11190	FBgn0030035	PIG-T	Phosphatidylinositol glycan anchor biosynthesis class T	0.961069	0.996971	1
CG18009	FBgn0261793	Trf2	TATA box binding protein-related factor 2	1.03758	0.988043	1	FBpp0305892	Trf2-PI	0.255611	0.233365	0.528633
CG12125	FBgn0030037	Miga	Mitoguardin	0.974607	1	1
CG1440	FBgn0030038	CG1440	-	1.06799	0.999832	1	FBpp0071144	CG1440-PA	1.21	0.00626606	0.0460675
CG12123	FBgn0030039	CG12123	-	0.977346	0.971333	1
CG1474	FBgn0023506	Es2	Es2	1.0693	0.958913	1
CG12117	FBgn0014032	Sptr	Sepiapterin reductase	1.06743	0.988175	1	FBpp0071184	Sptr-PA	0.821082	0.010244	0.0670891
CG12116	FBgn0030041	CG12116	-	1.15808	0.491171	1
CG15350	FBgn0014465	Cp7Fb	Chorion protein b at 7F	1.01116	0.960131	1
CG15351	FBgn0014466	Cp7Fc	Chorion protein c at 7F	1.22763	0.410298	1
CG11219	FBgn0024943	PIP82	PIP82	0.881454	0.920218	1	FBpp0071179	PIP82-PA	1.10068	0.146459	0.405816
CG1634	FBgn0264975	Nrg	Neuroglian	1.05479	0.997593	1	FBpp0071154	Nrg-PA	1.06105	0.197068	0.480709
CG12113	FBgn0026679	IntS4	Integrator 4	0.926021	0.969182	1
CG11265	FBgn0030049	Trf4-1	Topoisomerase related function 4-1	1.00369	0.999756	1
CG2056	FBgn0030051	spirit	Serine Protease Immune Response Integrator	1.12259	0.902755	1	FBpp0071174	spirit-PB	2.37331	0.106147	0.340897
CG12065	FBgn0030052	CG12065	-	1.22294	0.516075	1	FBpp0071160	CG12065-PA	1.38211	0.000141653	0.00229033
CG12081	FBgn0030053	CG12081	-	0.988037	0.998324	1
CG12737	FBgn0025864	Crag	Calmodulin-binding protein related to a Rab3 GDP/GTP exchange protein	0.970192	0.998304	1
CG12109	FBgn0030054	Caf1-180	Chromatin assembly factor 1, p180 subunit	1.03088	0.94441	1
CG12154	FBgn0004102	oc	ocelliless	0.901385	0.958607	1
CG12772	FBgn0030055	Rubicon	Rubicon	1.00472	0.999926	1
CG11284	FBgn0030056	CAH3	Carbonic anhydrase 3	1.07348	0.994466	1
CG12108	FBgn0030057	Ppt1	Palmitoyl-protein thioesterase 1	1.25182	0.241338	1	FBpp0071170	Ppt1-PA	2.05202	0.02205	0.117935
CG1795	FBgn0027864	Ogg1	8-oxoguanine DNA glycosylase	1.14181	0.614357	1
CG11294	FBgn0030058	CG11294	-	0.956793	0.852606	1
CG1787	FBgn0041629	Hexo2	Hexosaminidase 2	1.12306	0.954516	1	FBpp0071192	Hexo2-PA	0.953206	0.351587	0.653717
CG2004	FBgn0030060	CG2004	-	1.29577	0.128685	1	FBpp0071218	CG2004-PA	0.98288	0.799728	0.92822
CG1785	FBgn0030061	CG1785	-	1.03043	0.993654	1
CG1994	FBgn0027330	l(1)G0020	lethal (1) G0020	1.10099	0.828425	1	FBpp0071217	l(1)G0020-PA	0.432369	0.563973	0.803959
CG1789	FBgn0030063	CG1789	-	1.02654	0.961409	1
CG11354	FBgn0026411	Lim1	LIM homeobox 1	0.921816	0.970517	1
CG12075	FBgn0030065	CG12075	-	0.882241	0.854421	1
CG10701	FBgn0011661	Moe	Moesin	0.951155	0.983375	1	FBpp0071214	Moe-PA	1.10454	0.039546	0.177212
CG1885	FBgn0030066	Uros1	Uroporphyrinogen III synthase 1	1.18044	0.600485	1
CG10648	FBgn0030067	Rbm13	RNA-binding motif protein 13	1.11495	0.804399	1
CG42667	FBgn0261549	rdgA	retinal degeneration A	0.885621	0.852799	1	FBpp0291800	rdgA-PA	0.90264	0.044077	0.190588
CG15365	FBgn0030077	CG15365	-	1.03526	0.950074	1
CG7246	FBgn0030081	CG7246	-	1.06064	0.867277	1
CG7041	FBgn0030082	HP1b	Heterochromatin Protein 1b	1.13592	0.836837	1
CG32707	FBgn0052707	APC4	Anaphase Promoting Complex subunit 4	1.01145	0.999794	1
CG6999	FBgn0030085	CG6999	-	0.916862	0.874115	1
CG7033	FBgn0030086	CCT2	Chaperonin containing TCP1 subunit 2	1.24241	0.308459	1	FBpp0071226	CCT2-PA	1.25526	9.46847e-05	0.00166197
CG7766	FBgn0030087	CG7766	-	0.987954	0.999356	1	FBpp0071286	CG7766-PA	1.05652	0.70132	0.881087
CG8264	FBgn0004856	Bx42	Bx42	1.03255	0.999519	1
CG7039	FBgn0030088	Arfrp1	ADP-ribosylation factor related protein 1	1.00732	0.99807	1
CG9113	FBgn0030089	AP-1gamma	Adaptor Protein complex 1, gamma subunit	0.953675	0.999116	1	FBpp0071230	AP-1gamma-PB	0.981343	0.935877	0.978434
CG12664	FBgn0030090	fend	forked end	0.935117	0.97158	1
CG7065	FBgn0030091	CG7065	-	0.996695	0.999982	1
CG8971	FBgn0030092	fh	frataxin	0.925948	0.905182	1
CG7055	FBgn0030093	Bap111	Brahma associated protein 111kD	0.985089	0.999334	1
CG8989	FBgn0004828	His3.3B	Histone H3.3B	0.953603	0.998911	1	FBpp0071280	His3.3B-PA	0.775061	0.062591	0.240745
CG9022	FBgn0014868	Ost48	Oligosaccharyltransferase 48kD subunit	1.10438	0.966748	1	FBpp0071279	Ost48-PA	1.0087	0.802234	0.929366
CG9060	FBgn0030096	Zpr1	Zpr1	1.08979	0.95764	1	FBpp0071277	Zpr1-PA	0.78311	0.819235	0.937683
CG12056	FBgn0030099	CG12056	-	1.07518	0.9372	1
CG12106	FBgn0030100	CG12106	-	1.09135	0.852947	1
CG12118	FBgn0030101	CG12118	-	1.00493	0.996482	1
CG2194	FBgn0086450	su(r)	suppressor of rudimentary	1.05219	0.879709	1	FBpp0071273	su(r)-PC	0.765881	0.00175663	0.0175247
CG12665	FBgn0030103	Obp8a	Odorant-binding protein 8a	1.09051	0.739298	1
CG15368	FBgn0030104	CG15368	-	0.965282	0.889212	1
CG15369	FBgn0030105	CG15369	-	1.27863	0.536436	1
CG12120	FBgn0086367	t	tan	1.07209	0.755289	1	FBpp0071270	t-PA	1.06074	0.401295	0.693261
CG15371	FBgn0030108	Gr8a	Gustatory receptor 8a	1.12051	0.720511	1	FBpp0071246	Gr8a-PA	1.60565	0.460152	0.734433
CG12121	FBgn0030109	CG12121	-	1.04045	0.999356	1	FBpp0071269	CG12121-PA	0.94227	0.331214	0.635743
CG12124	FBgn0260789	mxc	multi sex combs	0.978197	0.997091	1
CG15793	FBgn0010269	Dsor1	Downstream of raf1	1.04152	0.999458	1	FBpp0071248	Dsor1-PA	0.768341	0.302795	0.607709
CG17754	FBgn0030114	CG17754	-	1.14858	0.902837	1	FBpp0071249	CG17754-PC	0.833632	0.311262	0.614372
CG15797	FBgn0028292	ric8a	ric8a	1.07	0.999926	1
CG32703	FBgn0052703	Erk7	Extracellularly regulated kinase 7	0.841578	0.514997	1	FBpp0071264	Erk7-PA	1.4104	0.756693	0.907781
CG17446	FBgn0030121	Cfp1	CXXC finger protein 1	0.8607	0.754394	1
CG16892	FBgn0030122	Aladin	Aladin	1.03885	0.994208	1
CG1689	FBgn0002576	lz	lozenge	0.924508	0.886684	1
CG34449	FBgn0085478	Zdhhc8	Zinc finger DHHC-type containing 8	0.93397	0.994542	1	FBpp0111665	CG34449-PA	0.686939	0.000179791	0.00277919
CG17252	FBgn0026149	BCL7-like	BCL7-like	1.01971	0.98179	1
CG32700	FBgn0267253	CG32700	-	0.940531	0.984805	1	FBpp0071308	CG32700-PA	0.856843	0.120357	0.36725
CG2998	FBgn0030136	RpS28b	Ribosomal protein S28b	1.13605	0.968864	1	FBpp0071295	RpS28b-PA	0.75111	0.307931	0.611803
CG15317	FBgn0030137	CG15317	-	1.02588	0.979685	1
CG32699	FBgn0052699	LPCAT	Lysophosphatidylcholine acyltransferase	0.99271	0.99987	1	FBpp0110147	LPCAT-PB	1.78611	0.000847467	0.00974472
CG3002	FBgn0030141	Gga	Golgi-localized, gamma-adaptin ear containing, ARF binding protein	1.05104	0.995161	1
CG3004	FBgn0264691	Lst8	Lst8	1.01658	0.993052	1
CG12141	FBgn0027084	LysRS	Lysyl-tRNA synthetase	0.960317	0.996222	1	FBpp0071301	LysRS-PA	0.891366	0.112078	0.350981
CG42797	FBgn0261931	Hecw	Hecw ubiquitin protein ligase	0.891586	0.953124	1
CG32697	FBgn0028341	Ptpmeg2	Protein tyrosine phosphatase Meg2	0.949368	0.999724	1
CG1354	FBgn0030151	CG1354	-	1.10098	0.984801	1	FBpp0088409	CG1354-PC	0.986438	0.833111	0.943819
CG2045	FBgn0019929	Ser7	Ser7	1.11896	0.96488	1
CG15247	FBgn0030156	CG15247	-	0.901707	0.815582	1
CG1468	FBgn0030157	CG1468	-	1.13196	0.859078	1
CG9686	FBgn0030158	CG9686	-	0.959929	0.999454	1	FBpp0071324	CG9686-PA	0.683203	0.534855	0.786633
CG9691	FBgn0030160	CG9691	-	1.25572	0.220974	1	FBpp0071327	CG9691-PB	1.04271	0.570053	0.806986
CG1780	FBgn0026415	Idgf4	Imaginal disc growth factor 4	1.2626	0.191146	1	FBpp0071328	Idgf4-PA	1.36674	6.83267e-05	0.001256
CG1889	FBgn0030164	CG1889	-	1.19308	0.712957	1
CG43386	FBgn0263216	CG43386	-	0.822217	0.550639	1
CG32694	FBgn0052694	CG32694	-	1.23946	0.307997	1
CG43374	FBgn0263132	Cht6	Chitinase 6	0.907294	0.94575	1	FBpp0298358	Cht6-PC	1.4668	0.0979802	0.324295
CG15312	FBgn0030174	CG15312	-	0.938954	0.992838	1
CG32685	FBgn0052685	ZAP3	ZAP3	0.956055	0.998058	1	FBpp0071418	ZAP3-PC	0.380837	0.0358008	0.165882
CG2972	FBgn0030177	CG2972	-	1.03409	0.991884	1
CG2974	FBgn0030178	Naxe	NAD(P)HX epimerase	1.10776	0.762644	1	FBpp0288673	CG2974-PB	0.891904	0.564202	0.803959
CG34104	FBgn0083940	RhoU	RhoU	1.12786	0.947827	1
CG43902	FBgn0264503	CG43902	-	0.912953	0.98196	1
CG15309	FBgn0030183	Ypel	Yippee-like	1.02663	0.991796	1
CG2968	FBgn0028342	ATPsyndelta	ATP synthase, delta subunit	1.03856	0.993374	1	FBpp0071373	ATPsyndelta-PA	0.697261	0.0456346	0.195709
CG34408	FBgn0085437	CG34408	-	0.913479	0.998356	1	FBpp0309774	CG34408-PE	0.991045	0.972395	0.992143
CG2961	FBgn0030187	CG2961	-	1.02929	0.928942	1
CG43388	FBgn0263220	Hk	Hyperkinetic	0.888676	0.865759	1	FBpp0300312	Hk-PF	1.16538	0.182491	0.463644
CG42275	FBgn0259170	alpha-Man-Ia	alpha-Mannosidase class I a	0.96298	0.999989	1
CG2227	FBgn0011770	Gip	GIP-like	1.10256	0.85249	1	FBpp0071406	Gip-PA	0.567099	7.00146e-10	1.8692e-07
CG43740	FBgn0263997	CG43740	-	0.931395	0.995419	1
CG2221	FBgn0028331	l(1)G0289	lethal (1) G0289	1.07715	0.99349	1	FBpp0071404	l(1)G0289-PA	1.25094	0.00577709	0.0432257
CG17841	FBgn0028480	CG17841	-	0.857979	0.793836	1
CG2222	FBgn0030196	Psf3	Partner of Sld Five 3	0.961005	0.990584	1
CG32683	FBgn0052683	CG32683	-	0.965784	0.99964	1
CG15302	FBgn0030204	Or9a	Odorant receptor 9a	0.754223	0.241511	1
CG17255	FBgn0261710	nocte	no circadian temperature entrainment	0.925908	0.975466	1
CG2889	FBgn0030206	CG2889	-	0.953139	0.988421	1
CG2890	FBgn0030208	PPP4R2r	Protein phosphatase 4 regulatory subunit 2-related protein	0.979753	0.999921	1	FBpp0071386	PPP4R2r-PA	1.39375	0.131476	0.386101
CG32687	FBgn0052687	CG32687	-	1.2086	0.453594	1
CG34414	FBgn0085443	spri	sprint	0.960673	0.996862	1
CG1619	FBgn0001206	Hmr	Hybrid male rescue	1.00743	0.999988	1	FBpp0071440	Hmr-PB	0.634495	0.330645	0.635149
CG2124	FBgn0030217	CG2124	-	0.96746	0.936062	1
CG43347	FBgn0263072	CG43347	-	0.889763	0.862616	1
CG32677	FBgn0052677	X11Lbeta	X11Lbeta	0.852601	0.649635	1
CG1826	FBgn0030228	BTBD9	BTB (POZ) domain containing 9	0.988911	0.99884	1
CG32672	FBgn0052672	Atg8a	Autophagy-related 8a	1.18872	0.617574	1
CG11556	FBgn0030230	Rph	Rabphilin	0.931895	0.993724	1
CG32676	FBgn0052676	stx	stuxnet	1.01904	0.999766	1
CG15211	FBgn0030234	CG15211	-	1.06993	0.995905	1	FBpp0073232	CG15211-PA	1.1817	0.0904144	0.308526
CG16944	FBgn0003360	sesB	stress-sensitive B	0.945447	0.9879	1	FBpp0073277	sesB-PA	0.90946	0.0466394	0.198405
CG1683	FBgn0025111	Ant2	Adenine nucleotide translocase 2	0.953754	0.840483	1	FBpp0073281	Ant2-PA	1.07606	0.344091	0.647376
CG1691	FBgn0285926	Imp	IGF-II mRNA-binding protein	0.984644	0.982374	1	FBpp0312047	Imp-PM	1.52329	0.0698267	0.261695
CG15209	FBgn0030237	CG15209	-	0.912443	0.970134	1	FBpp0073234	CG15209-PA	1.12835	0.670057	0.861263
CG17333	FBgn0030239	Pgls	6-phosphogluconolactonase	1.17629	0.596868	1	FBpp0073235	CG17333-PA	0.695581	0.00237216	0.0222952
CG2202	FBgn0030240	CG2202	-	1.02171	0.999391	1
CG11207	FBgn0030241	feo	fascetto	1.35057	0.178454	1	FBpp0073266	feo-PA	0.149253	0.00685032	0.0491638
CG1655	FBgn0030242	sofe	sister of feo	0.866169	0.535659	1
CG2186	FBgn0030243	CG2186	-	0.942356	0.99763	1
CG1637	FBgn0030245	CG1637	-	1.13323	0.91549	1	FBpp0073263	CG1637-PC	2.45475	0.0537349	0.21867
CG1582	FBgn0030246	CG1582	-	0.977118	0.999682	1
CG43901	FBgn0264502	CG43901	-	0.86211	0.742814	1
CG2155	FBgn0003965	v	vermilion	0.917686	0.973853	1
CG2145	FBgn0030251	CG2145	-	0.968565	0.998496	1	FBpp0073243	CG2145-PA	1.15574	0.16727	0.440623
CG43657	FBgn0263705	Myo10A	Myosin 10A	0.818598	0.432227	1	FBpp0302015	Myo10A-PE	1.3555	0.136887	0.392299
[truncated: 9,434 more rows]

## Sheet: Gene Classification
CG Number	Immune?	Humoral/Cellular	Cell Type				Classification of genes with increased transcript abundance in Gba1b mutants.
CG32475
CG32581
CG11697
CR45838
CG42792
CG33832
CG42825	immune	humoral
CG7629	immune	humoral and cellular	activated macrophage
CG4650
CG42680
CG43175	immune	cellular	activated macrophage
CG3212	immune	cellular	lamellocyte
CG5372	immune	unclear
CG12242	immune	cellular	activated macrophage, lamellocyte
CG6639	immune	humoral and cellular	lamellocyte
CG9120	immune	humoral
CG31449
CG30091	immune	humoral
CG8565
CG33458
CG18557
CG1944
CG5399	immune	cellular	activated macrophage
CG44404	immune	humoral
CG4799
CG3117
CG33459
CG6891
CG5609	immune	humoral and cellular	lamellocyte
CG18096	immune	humoral and cellular	lamellocyte
CG9188
CG10232	immune	cellular	lamellocyte
CG44250	immune	cellular	activated macrophage
CG43210	immune	cellular	activated macrophage
CG9155	immune	unclear
CG18563	immune	humoral
CG30087	immune	humoral
CG4500
CG30088	immune	cellular	activated macrophage, lamellocyte
CG16876	immune	cellular
CG33465
CG31193	immune	humoral
CG10459
CG13488
CG14193
CG31509	immune	humoral
CG17795	immune	cellular	lamellocyte
CG7763	immune	unclear
CG30098	immune	unclear
CR43855	immune	cellular	activated macrophage
CG7241
CR45046
CG18816
CG31508	immune	humoral
CG1762	immune	cellular	lamellocyte
CG17820
CG10814
CG4793	immune	cellular	lamellocyte
CG11671	immune	unclear
CG10810	immune	humoral and cellular
CG12505	immune	cellular
CG14745	immune	humoral and cellular
CG30287
CG7635	immune	unclear
CR45845
CG4249
CG32650
CR32553
CG34437
CG30090	immune	cellular	activated macrophage
CG8502	immune	unclear
CG33468
CG8083	immune	unclear
CG13780	immune	humoral
CG5765	immune	unclear
CG17855
CG6188
CR43152
CG2110
CG18636
CG31704
CG5164	immune	cellular	activated macrophage
CG5204
CG31770	immune	unclear
CG34180
CG6687	immune	humoral and cellular	lamellocyte
CG8501
CG3401	immune	cellular	lamellocyte
CG42876
CG12716
CG42329
CG42751
CR32368
CG1558
CG32641
CG43179
CG13641	immune	unclear
CG30059
CG42363
CG15066	immune	humoral and cellular	lamellocyte
CG4259	immune	cellular	lamellocyte
CG4250	immune	cellular	activated macrophage, lamellocyte
CG15347	immune	cellular	activated macrophage, lamellocyte
CG10489
CG15065	immune	humoral and cellular	lamellocyte
CG7863
CG7249
CG33338	immune	unclear
CG12051
CG11709	immune	humoral
CG14027	immune	humoral
CG18730	immune	unclear
CG30002	immune	unclear
CG9989	immune	unclear
CG14644
CG42867
CG18609
CG1395
CG18106	immune	humoral and cellular	lamellocyte
CG43402
-
CG42565
CG10996
CG8936
CG9616	immune	unclear
CG34215	immune	unclear
CG34054	immune	unclear
CG30154
CG12837
CG18477	immune	cellular	lamellocyte
CG9241
CG1773
CG45488
CG30125
CG4139
CG3984
CR44372
CG18067	immune	humoral and cellular	lamellocyte
CG13345
CG6046
CG34003	immune	humoral
CG31955
CG8292
CG31705
CG42711
CG17681
CG5717
CG11765
CG33460	immune	unclear
CG4927	immune	cellular	lamellocyte
CG4373
CG5791	immune	humoral and cellular	lamellocyte
CG9675	immune	humoral
CG16836	immune	humoral and cellular	lamellocyte
CG30026	immune	unclear
CG11226
CG13941	immune	humoral and cellular	activated macrophage, lamellocyte
CG5363
CG12224
CG16898
CG11034
CG30148	immune	cellular	activated macrophage
CG7384
CG16963
CG13741
CG33494	immune	cellular	activated macrophage
CG13422	immune	cellular	lamellocyte
CG18550	immune	unclear
CG15067	immune	humoral and cellular	lamellocyte
CG16844	immune	humoral and cellular	lamellocyte
CG2081	immune	cellular
CG6305
CG13272
CG13796
CG30082
CG4269	immune	unclear
CG18108	immune	humoral and cellular	lamellocyte
CG15117	immune	unclear
CG18186
CG4778
CG7130
CG43202	immune	humoral and cellular	activated macrophage, lamellocyte
CG42737	immune	cellular	lamellocyte
CG44014
CG34291
CG4757	immune	cellular	lamellocyte
CG17104
CG3440
CG5992
CG43109	immune	unclear
CG11842	immune	unclear
CG8046	immune	cellular	activated macrophage
CG12846	immune	cellular	activated macrophage
CG33990	immune	humoral
CR40469	immune	cellular	activated macrophage
CG5613
CG9509
CG3239
CR46195
CG3135	immune	humoral
CG9518
CG10842
CG7816	immune	cellular	activated macrophage
CG4078
CG4680	immune	unclear
CG18104
CG2444	immune	cellular	activated macrophage
CG31272
CG4860
CG30489
CG18522
CG14257
CG10336
CG16799	immune	humoral
CG4962
CG6472
CG6698
CG10045	immune	cellular
CG4120
CG44325	immune	cellular	activated macrophage
CG14907	immune	cellular	activated macrophage
CG31817
CG8665
CG4181
CG17224
CG31904
CG11686
CG14695
CG1092
CG12405
CG30101
CG5940
CG7777
CG33499
CG1572	immune	cellular	activated macrophage
CG10236
CG10363	immune	humoral and cellular	activated macrophage, lamellocyte
CG5322
CG17531
CG16873	immune	humoral and cellular	lamellocyte
CG43064
CG7106
CG17533
CG9512
CG10460
CG11822
CG16978	immune	unclear
CG4944
CG12766
CG7997
CG44006
CG1208	immune	cellular	lamellocyte
CG7122
CG15231	immune	humoral and cellular	lamellocyte
CG6310
CG3978
CG10112
CG6357	immune	cellular	lamellocyte
CG1942
CG44004
CG2678
CG8942	immune	cellular	activated macrophage, lamellocyte
CG11699
CG17725	immune	cellular	activated macrophage, lamellocyte
CG10924	immune	cellular	lamellocyte
CG13877
CG6113	immune	cellular	activated macrophage
CG6084
CG12112
CG31205
CG6281
CG42566	immune	cellular	activated macrophage
CG43351
CG2397	immune	unclear
CG13510
CR45115
CG8095	immune	cellular
CG8353
CG14526
CG4974	immune	cellular	activated macrophage, lamellocyte
CG5118	immune	humoral
CG14935
CG7532	immune	humoral
CG9238
CG42486
CG3322
CG42365
CG4145
CG42370
CG8050	immune	cellular	activated macrophage
CG31777
CG1941
CG8995	immune	humoral
CG5080
CG8913	immune	unclear
CG13057	immune	cellular	activated macrophage, lamellocyte
CG33060	immune	cellular
CG33061	immune	cellular
CG12868
CG32282	immune	humoral
CG4725	immune	unclear
CG18107	immune	humoral and cellular	lamellocyte
CG31809
CG4437	immune	humoral
CG42259	immune	cellular	activated macrophage
CG7523
CG5778	immune	humoral and cellular	lamellocyte
CG10680	immune	unclear
CG11992	immune	humoral and cellular	activated macrophage
CG10916	immune	unclear
CG18559
CG4723	immune	unclear
CG12800
CG14934	immune	unclear
CG15825	immune	humoral
CG13283	immune	cellular	lamellocyte
CG12012
CG42239
CG7052	immune	humoral and cellular	activated macrophage, lamellocyte
CG15210
CG5869
CG18262
CG3397
CG34423	immune	cellular	activated macrophage
CG18321
CG7438	immune	cellular	activated macrophage
CG31866
CG1213
CG8080
CG30269
CG12655	immune	cellular	lamellocyte
CG17278	immune	humoral
CG44141
CG3821	immune	unclear
CG4099	immune	cellular	activated macrophage, lamellocyte
CG18343
CG31313
CG4485
CG3505	immune	unclear
CG13280
CG4472	immune	humoral and cellular	lamellocyte
CG4609
CG6525	immune	unclear
CG2233
CG7123	immune	unclear
CG8282
CG6199
CG7668
CG30344
CG3831
CG9240
CG4280	immune	cellular
CG8360
CG4904
CG11951
CG12210	immune	cellular	lamellocyte
CG12171	immune	cellular	activated macrophage
CG1599
CG9928	immune	unclear
CG6845
CG5262
CG4475	immune	humoral and cellular	activated macrophage
CG10131
CG13384	immune	cellular	lamellocyte
CG8031
CG1044	immune	unclear
CG8983
CG31769	immune	unclear
CG4265
CG3074
CG30046
CG10360	immune	cellular	activated macrophage
CG3091
CG5384
CG8449	immune	cellular	activated macrophage
CG2078	immune	humoral
CG5730	immune	cellular	activated macrophage, lamellocyte
CG1403
CG4645
CG4254
CG4201	immune	humoral
CG16935
CG1560	immune	cellular	lamellocyte
