# Supplementary material for: Glucocerebrosidase deficiency leads to neuropathology via cellular immune activation
Source: PLoS Genet. 2024 Nov 11;20(11):e1011105. doi: 10.1371/journal.pgen.1011105 (PMC11581407; doi:10.1371/journal.pgen.1011105)
Supplement: S2 Dataset — (XLSX) [file pgen.1011105.s011.xlsx]

## Sheet: main figures
Figure 1		miniwhite present?
Gba1brv		no
Gba1bΔTT		no
Figure 2
2A left to right	2A left to right genotypes tested but not shown in graph
w*;; Gba1bMB03039, repo-GAL4/Gba1bMB03039, 35785 UAS-mCherry-Ri	w*;; repo-GAL4/Gba1bMB03039, 35785 UAS-mCherry-Ri	yes (repo-G4)
w*;; Gba1bMB03039, repo-GAL4/Gba1bMB03039, 33661 UAS-Rel-Ri	w*;; repo-GAL4/Gba1bMB03039, 33661 UAS-Rel-Ri	yes (repo-G4)
w*;; Gba1bMB03039, repo-GAL4/Gba1bMB03039, 35785 UAS-mCherry-Ri	w*;; repo-GAL4/Gba1bMB03039, 35785 UAS-mCherry-Ri	yes (repo-G4)
w*;; Gba1bMB03039, repo-GAL4/Gba1bMB03039, 29514 UAS-Dif-Ri	w*;; repo-GAL4/Gba1bMB03039, 29514 UAS-Dif-Ri	yes (repo-G4)
w*;CyO/+; Gba1bMB03039, repo-GAL4/Gba1bΔTT	w*;CyO/+; repo-GAL4/Gba1brv	yes (repo-G4)
w*;36650 UAS-dl-Ri/+ ; Gba1bMB03039, repo-GAL4/Gba1bΔTT	w*;36650 UAS-dl-Ri/+ ;repo-GAL4/Gba1brv	yes (repo-G4)
w*;; Gba1bMB03039, repo-GAL4/Gba1bMB03039, 35785 UAS-mCherry-Ri	w*;; repo-GAL4/Gba1bMB03039, 35785 UAS-mCherry-Ri	yes (repo-G4)
w*;; Gba1bMB03039, repo-GAL4/Gba1bMB03039, 33637 UAS-Stat92E-Ri	w*;; repo-GAL4/Gba1bMB03039, 33637 UAS-Stat92E-Ri	yes (repo-G4)
w*;; Gba1bMB03039, repo-GAL4/Gba1bMB03039, 35785 UAS-mCherry-Ri	w*;; repo-GAL4/Gba1bMB03039, 35785 UAS-mCherry-Ri	yes (repo-G4)
w*;; Gba1bMB03039, repo-GAL4/Gba1bMB03039, 31391 UAS-kay-Ri	w*;; repo-GAL4/Gba1bMB03039, 31391 UAS-kay-Ri	yes (repo-G4)
w*;CyO/+; Gba1bMB03039, repo-GAL4/Gba1bΔTT	w*;CyO/+; repo-GAL4/Gba1brv	yes (repo-G4)
w*;60124 UAS-Atf-2-Ri/+ ; Gba1bMB03039, repo-GAL4/Gba1bΔTT	w*; 60124 UAS-Atf-2-Ri/+ ;repo-GAL4/Gba1brv	yes (repo-G4)
2B left to right	2B left to right genotypes tested but not shown in graph
w*; ppl-GAL4/+; Gba1bΔTT/Gba1bMB03039, 35785 UAS-mCherry-Ri	w*; ppl-GAL4/+; Gba1brv/Gba1bMB03039, 35785 UAS-mCherry-Ri	yes (ppl-G4)
w*; ppl-GAL4/+; Gba1bΔTT/Gba1bMB03039, 33661 UAS-Rel-Ri	w*; ppl-GAL4/+; Gba1brv/Gba1bMB03039, 33661 UAS-Rel-Ri	yes (ppl-G4)
w*; ppl-GAL4/+; Gba1bΔTT/Gba1bMB03039, 35785 UAS-mCherry-Ri	w*; ppl-GAL4/+; Gba1brv/Gba1bMB03039, 35785 UAS-mCherry-Ri	yes (ppl-G4)
w*; ppl-GAL4/+; Gba1bΔTT/Gba1bMB03039, 29514 UAS-Dif-Ri	w*; ppl-GAL4/+; Gba1brv/Gba1bMB03039, 29514 UAS-Dif-Ri	yes (ppl-G4)
w*; ppl-GAL4/+; Gba1bΔTT/Gba1bMB03039, 35785 UAS-mCherry-Ri	w*; ppl-GAL4/+; Gba1brv/Gba1bMB03039, 35785 UAS-mCherry-Ri	yes (ppl-G4)
w*; ppl-GAL4/+; Gba1bΔTT/Gba1bMB03039, 32934 UAS-dl-Ri	w*; ppl-GAL4/+; Gba1brv/Gba1bMB03039, 32934 UAS-dl-Ri	yes (ppl-G4)
w*; ppl-GAL4/+; Gba1bΔTT/Gba1bMB03039, 35785 UAS-mCherry-Ri	w*; ppl-GAL4/+; Gba1brv/Gba1bMB03039, 35785 UAS-mCherry-Ri	yes (ppl-G4)
w*; ppl-GAL4/+; Gba1bΔTT/Gba1bMB03039, 33637 UAS-Stat92E-Ri	w*; ppl-GAL4/+; Gba1brv/Gba1bMB03039, 33637 UAS-Stat92E-Ri	yes (ppl-G4)
w*; ppl-GAL4/+; Gba1bΔTT/Gba1bMB03039, 35785 UAS-mCherry-Ri	w*; ppl-GAL4/+; Gba1brv/Gba1bMB03039, 35785 UAS-mCherry-Ri	yes (ppl-G4)
w*; ppl-GAL4/+; Gba1bΔTT/Gba1bMB03039, 31391 UAS-kay-Ri	w*; ppl-GAL4/+; Gba1brv/Gba1bMB03039, 31391 UAS-kay-Ri	yes (ppl-G4)
w*; ppl-GAL4/CyO; Gba1bΔTT	w*; ppl-GAL4/CyO; Gba1brv	yes (ppl-G4)
w*; ppl-GAL4/60124 UAS-Atf-2-Ri; Gba1bΔTT	w*; ppl-GAL4/60124 UAS-Atf-2-Ri; Gba1brv	yes (ppl-G4)
2C left to right	2C left to right genotypes tested but not shown in graph
w*, upd2Δ, upd3Δ/+;; Gba1bΔTT	w*, upd2Δ, upd3Δ/+;; Gba1brv	no
w*, upd2Δ, upd3Δ;; Gba1bΔTT	w*, upd2Δ, upd3Δ;; Gba1brv	no
w*; BomΔ55C/CyO; Gba1bΔTT	w*; BomΔ55C/CyO; Gba1brv	no
w*; BomΔ55C; Gba1bΔTT	w*; BomΔ55C; Gba1brv	no
w*; AMP8/CyO; Gba1bΔTT	w*; AMP8/CyO; Gba1brv
w*; AMP8; Gba1bΔTT	w*; AMP8; Gba1brv	yes (AMP8 alleles)
w*; TepqΔ/CyO; Gba1bΔTT	w*; TepqΔ/CyO; Gba1brv	yes (TepqΔ alleles)
w*; TepqΔ; Gba1bΔTT	w*; TepqΔ; Gba1brv	yes (TepqΔ alleles)
w*;; Gba1bΔTT/Gba1bMB03039	w*;; Gba1brv/Gba1bMB03039	no
w*;; Gba1bΔTT/Gba1bMB03039, Df(3R)BSC819	w*;; Gba1brv/Gba1bMB03039, Df(3R)BSC819	yes (Df(3R)BSC819)
Figure 3
Same as Figure 1		no
Figure 4
4A-C		yes (SrpHemo-mCherry)
w*; 78358 SrpHemo-mCherry/CyO; Gba1brv (control)		yes (SrpHemo-mCherry)
w*; 78358 SrpHemo-mCherry/CyO; Gba1bΔTT
4D-F
w*; 30140 HmlΔ-GAL4, UAS-EGFP; Gba1brv (control)		yes (HmlΔ-GAL4, UAS-EGFP)
w*; 30140 HmlΔ-GAL4, UAS-EGFP; Gba1bΔTT		yes (HmlΔ-GAL4, UAS-EGFP)
4G-I
w*; 66476 QUAS-6x-GFP, UAS-tdTomato-HA/+; Gba1brv /49924 zfh1-GAL4 (control)		yes (QUAS-6x-GFP, UAS-tdTomato-HA and zfh1-GAL4)
w*; 66476 QUAS-6x-GFP, UAS-tdTomato-HA/+; Gba1bΔTT/Gba1bMB03039, 49924 zfh1-GAL4		yes (QUAS-6x-GFP, UAS-tdTomato-HA and zfh1-GAL4)
Figure 5
5A western	5A graph
w*; 78565 Srp-GAL4/CyO; Gba1brv	w*; 78565 Srp-GAL4/CyO; Gba1bΔTT	yes (Srp-GAL4)
w*; 78565 Srp-GAL4/CyO; Gba1bΔTT	w*; 78565 Srp-GAL4/UAS-Gba1b; Gba1bΔTT	yes (Srp-GAL4)
w*; 78565 Srp-GAL4/UAS-Gba1b; Gba1bΔTT		yes (Srp-GAL4 and UAS-Gba1b)
w*; 78565 Srp-GAL4/UAS-Gba1b; Gba1brv		yes (Srp-GAL4 and UAS-Gba1b)
5B western	5B graph
w*; 36321 eater-GAL4/CyO; Gba1brv	w*; 36321 eater-GAL4/CyO; Gba1bΔTT	yes (eater-GAL4)
w*; 36321 eater-GAL4/CyO; Gba1bΔTT	w*; 36321 eater-GAL4/UAS-Gba1b; Gba1bΔTT	yes (eater-GAL4)
w*; 36321 eater-GAL4/UAS-Gba1b; Gba1bΔTT		yes (eater-GAL4 and UAS-Gba1b)
w*; 36321 eater-GAL4/UAS-Gba1b; Gba1brv		yes (eater-GAL4 and UAS-Gba1b)
5C western	5C graph
w*; +/CyO; Gba1brv/49924 zfh1-GAL4	w*; +/CyO; Gba1bΔTT/Gba1bMB03039, 49924 zfh1-GAL4	yes (zfh1-GAL4)
w*; +/CyO; Gba1bΔTT/Gba1bMB03039, 49924 zfh1-GAL4	w*; +/UAS-Gba1b; Gba1bΔTT/Gba1bMB03039, 49924 zfh1-GAL4	yes (zfh1-GAL4)
w*; +/UAS-Gba1b; Gba1bΔTT/Gba1bMB03039, 49924 zfh1-GAL4		yes (zfh1-GAL4 and UAS-Gba1b)
w*; +/UAS-Gba1b; Gba1brv/49924 zfh1-GAL4		yes (zfh1-GAL4 and UAS-Gba1b)
5D western	5D graph
w*; CyO/30216 QUAS-FLP; Gba1brv/Gba1bCRIMIC	w*; CyO/30216 QUAS-FLP; Gba1bΔTT/Gba1bCRIMIC	yes (QUAS-FLP)
w*; CyO/30216 QUAS-FLP; Gba1bΔTT/Gba1bCRIMIC	w*; 78364 SrpHemo-QF2/30216 QUAS-FLP; Gba1bΔTT/Gba1bCRIMIC	yes (QUAS-FLP)
w*; 78364 SrpHemo-QF2/30216 QUAS-FLP; Gba1bΔTT/Gba1bCRIMIC		yes (QUAS-FLP and SrpHemo-QF2)
w*; 78364 SrpHemo-QF2/30216 QUAS-FLP; Gba1brv/Gba1bCRIMIC		yes (QUAS-FLP and SrpHemo-QF2)
5E western	5E graph
66466 elav-QF2, 51948 QUAS-GAL80; +/CyO; 66477 repo-QF2/ 49924 zfh1-GAL4	66466 elav-QF2, 51948 QUAS-GAL80; +/CyO; Gba1bMB03039, 66477 repo-QF2/Gba1bMB03039, 49924 zfh1-GAL4	yes (all transgenes)
66466 elav-QF2, 51948 QUAS-GAL80; +/CyO; Gba1bMB03039, 66477 repo-QF2/Gba1bMB03039, 49924 zfh1-GAL4	66466 elav-QF2, 51948 QUAS-GAL80; +/UAS-Gba1b; Gba1bMB03039, 66477 repo-QF2/Gba1bMB03039, 49924 zfh1-GAL4	yes (all transgenes)
66466 elav-QF2, 51948 QUAS-GAL80; +/UAS-Gba1b; Gba1bMB03039, 66477 repo-QF2/Gba1bMB03039, 49924 zfh1-GAL4		yes (all transgenes)
66466 elav-QF2, 51948 QUAS-GAL80; +/UAS-Gba1b; 66477 repo-QF2/ 49924 zfh1-GAL4		yes (all transgenes)
Figure 6
6A pictures and graph
w*; 54667 zfh1-lexA, 77138 13xlexAop-CD4-tdTom/CyO; Gba1brv/49924 zfh1-GAL4		yes (all transgenes)
w*; 54667 zfh1-lexA, 77138 13xlexAop-CD4-tdTom/CyO; Gba1bΔTT/Gba1bMB03039, 49924 zfh1-GAL4		yes (all transgenes)
w*; 54667 zfh1-lexA, 77138 13xlexAop-CD4-tdTom/UAS-Gba1b; Gba1bΔTT/Gba1bMB03039, 49924 zfh1-GAL4		yes (all transgenes)
w*; 54667 zfh1-lexA, 77138 13xlexAop-CD4-tdTom/UAS-Gba1b; Gba1brv/49924 zfh1-GAL4		yes (all transgenes)
6B, C
w*; +/6874 UAS-2xEGFP; Gba1brv/49924 zfh1-GAL4		yes (zfh1-GAL4)
w*; +/6874 UAS-2xEGFP; Gba1bΔTT/Gba1bMB03039, 49924 zfh1-GAL4		yes (zfh1-GAL4)
w*; +/UAS-Gba1b; Gba1bΔTT/Gba1bMB03039, 49924 zfh1-GAL4		yes (zfh1-GAL4 and UAS-Gba1b)
w*; +/UAS-Gba1b; Gba1brv/49924 zfh1-GAL4		yes (zfh1-GAL4 and UAS-Gba1b)
6D pictures and graph
w*; +/54667 zfh1-lexA, 77138 13xlexAop-CD4-tdTom; Gba1bMB03039, 78365 SrpHemo-QF2/TM6		yes (all transgenes)
w*; +/54667 zfh1-lexA, 77138 13xlexAop-CD4-tdTom; Gba1bMB03039, 78365 SrpHemo-QF2/Gba1bCRIMIC		yes (all transgenes)
w*; 30216 QUAS-FLP/54667 zfh1-lexA, 77138 13xlexAop-CD4-tdTom; Gba1bMB03039, 78365 SrpHemo-QF2/Gba1bCRIMIC		yes (all transgenes)
w*; 30216 QUAS-FLP/54667 zfh1-lexA, 77138 13xlexAop-CD4-tdTom; Gba1bMB03039, 78365 SrpHemo-QF2/TM3		yes (all transgenes)
6E, F
w*; +/30216 QUAS-FLP; Gba1brv/Gba1bCRIMIC		yes (QUAS-FLP)
w*; +/30216 QUAS-FLP; Gba1bΔTT/Gba1bCRIMIC		yes (QUAS-FLP)
w*; 78364 SrpHemo-QF2/30216 QUAS-FLP; Gba1bΔTT/Gba1bCRIMIC		yes (QUAS-FLP and SrpHemo-QF2)
w*; 78364 SrpHemo-QF2/30216 QUAS-FLP; Gba1brv/Gba1bCRIMIC		yes (QUAS-FLP and SrpHemo-QF2)
Figure 7
7A western	7A graph
w*; +/CyO; Gba1brv/80939 Pdf-GAL4	w*; +/CyO; Gba1bΔTT/Gba1bMB03039, 80939 Pdf-GAL4	yes (Pdf-GAL4)
w*; +/CyO; Gba1bΔTT/Gba1bMB03039, 80939 Pdf-GAL4	w*; +/UAS-Gba1b; Gba1bΔTT/Gba1bMB03039, 80939 Pdf-GAL4	yes (Pdf-GAL4)
w*; +/UAS-Gba1b; Gba1bΔTT/Gba1bMB03039, 80939 Pdf-GAL4		yes (Pdf-GAL4 and UAS-Gba1b)
w*; +/UAS-Gba1b; Gba1brv/80939 Pdf-GAL4		yes (Pdf-GAL4 and UAS-Gba1b)
7B, C	7B graph
w*; +/CyO; Gba1brv/49924 zfh1-GAL4	w*; +/CyO; Gba1bΔTT/Gba1bMB03039, 49924 zfh1-GAL4	yes (zfh1-GAL4)
w*; +/CyO; Gba1bΔTT/Gba1bMB03039, 49924 zfh1-GAL4	w*; +/67304 UAS-GlcT-Ri; Gba1bΔTT/Gba1bMB03039, 49924 zfh1-GAL4	yes (zfh1-GAL4)
w*; +/67304 UAS-GlcT-Ri; Gba1bΔTT/Gba1bMB03039, 49924 zfh1-GAL4		yes (zfh1-GAL4)
w*; +/67304 UAS-GlcT-Ri; Gba1brv/49924 zfh1-GAL4		yes (zfh1-GAL4)

## Sheet: supplemental figures
Figure S2
S2A Western	S2B Graph	miniwhite present?
w*;; repo-GAL4/Gba1bMB03039, 35785 UAS-mCherry-Ri	w*;; repo-GAL4/Gba1bMB03039, 35785 UAS-mCherry-Ri	yes (repo-G4)
w*;; Gba1bMB03039, repo-GAL4/Gba1bMB03039, 35785 UAS-mCherry-Ri	w*;; repo-GAL4/Gba1bMB03039, 33661 UAS-Rel-Ri	yes (repo-G4)
w*;; Gba1bMB03039, repo-GAL4/Gba1bMB03039, 33661 UAS-Rel-Ri
w*;; repo-GAL4/Gba1bMB03039, 33661 UAS-Rel-Ri
S2C Graph	S2C genotypes tested but not shown in graph
w*;; Gba1bΔTT/Gba1bMB03039, 55713 PGRP-LCΔE	w*;; Gba1brv/Gba1bMB03039, 55713 PGRP-LCΔE	Yes ( PGRP-LCΔE)
w*;; Gba1bMB03039, 55713 PGRP-LCΔE	w*;; 55713 PGRP-LCΔE/Gba1bMB03039, 55713 PGRP-LCΔE	Yes ( PGRP-LCΔE)
S2D Graph	S2D genotypes tested but not shown in graph
w*; imd1/CyO; Gba1bΔTT	w*; imd1/CyO; Gba1brv	no
w*; imb1; Gba1bΔTT	w*; imd1; Gba1brv	no
S2E
w*; AMP8/CyO; Gba1brv		yes (AMP8 alleles)
w*; AMP8/CyO; Gba1bΔTT		yes (AMP8 alleles)
w*; AMP8; Gba1bΔTT		yes (AMP8 alleles)
w*; AMP8; Gba1brv		yes (AMP8 alleles)
S2F
w*; TepqΔ/CyO; Gba1brv		yes (TepqΔ alleles)
w*; TepqΔ/CyO; Gba1bΔTT		yes (TepqΔ alleles)
w*; TepqΔ; Gba1bΔTT		yes (TepqΔ alleles)
w*; TepqΔ; Gba1brv		yes (TepqΔ alleles)
Figure S3
S3A left to right
w*; 78358 SrpHemo-mCherry/CyO; Gba1brv		yes, from the transgenes
w*; 30140 HmlΔ-GAL4, UAS-EGFP; Gba1brv		yes, from the transgenes
w*; HmlΔ-dsRed/CyO; Gba1brv		yes, from the transgenes
w*; 66476 QUAS-6x-GFP, UAS-tdTomato-HA/+; Gba1brv/8699 He-GAL4		yes, from the transgenes
w*; 66476 QUAS-6x-GFP, UAS-tdTomato-HA/+; Gba1brv /49924 zfh1-GAL4		yes, from the transgenes
S3B left to right
w*; 66476 QUAS-6x-GFP, UAS-tdTomato-HA/ 78565 Srp-GAL4; Gba1brv		yes, from the transgenes
w*; 66476 QUAS-6x-GFP, UAS-tdTomato-HA/+; Gba1brv/Pxn-GAL4		yes, from the transgenes
w*; 66476 QUAS-6x-GFP, UAS-tdTomato-HA/ 36321 eater-GAL4; Gba1brv		yes, from the transgenes
w*; 66476 QUAS-6x-GFP, UAS-tdTomato-HA/ 25041 crq-GAL4; Gba1brv		yes, from the transgenes
S3C left to right
w*; 66476 QUAS-6x-GFP, UAS-tdTomato-HA/+; Gba1brv/45892 GMR60B0-GAL4		yes, from the transgenes
w*; 66476 QUAS-6x-GFP, UAS-tdTomato-HA/+; Gba1brv/45735 GMR45B05-GAL4		yes, from the transgenes
w*; 66476 QUAS-6x-GFP, UAS-tdTomato-HA/+; Gba1brv/VT17559-GAL4		yes, from the transgenes
w*; 66476 QUAS-6x-GFP, UAS-tdTomato-HA/+; Gba1brv/VT32897-GAL4		yes, from the transgenes
Figure S4
S4A
w*; HmlΔ-dsRed/CyO; Gba1brv		yes (HmlΔ-dsRed)
w*; HmlΔ-dsRed/CyO; Gba1bΔTT		yes (HmlΔ-dsRed)
S4B
w*; 66476 QUAS-6x-GFP, UAS-tdTomato-HA/+; Gba1brv /VT17559-GAL4 (control)		yes (QUAS-6x-GFP, UAS-tdTomato-HA and GAL4)
w*; 66476 QUAS-6x-GFP, UAS-tdTomato-HA/+; Gba1bΔTT/Gba1bMB03039, VT17559-GAL4		yes (QUAS-6x-GFP, UAS-tdTomato-HA and GAL4)
Figure S5
w*; HmlΔ-dsRed/CyO; Gba1brv/49924 zfh1-GAL4		yes (HmlΔ-dsRed and zfh1-GAL4)
w*; HmlΔ-dsRed/CyO; Gba1bΔTT/Gba1bMB03039, 49924 zfh1-GAL4		yes (HmlΔ-dsRed and zfh1-GAL4)
w*; HmlΔ-dsRed/UAS-Gba1b; Gba1bΔTT/Gba1bMB03039, 49924 zfh1-GAL4		yes (HmlΔ-dsRed and zfh1-GAL4)
w*; HmlΔ-dsRed/UAS-Gba1b; Gba1brv/49924 zfh1-GAL4		yes (HmlΔ-dsRed and zfh1-GAL4)
Figure S6
S6A		yes (zfh1-GAL4)
w*; +/CyO; Gba1brv/49924 zfh1-GAL4		yes (zfh1-GAL4)
w*; +/CyO; Gba1bΔTT/Gba1bMB03039, 49924 zfh1-GAL4		yes (zfh1-GAL4 and UAS)
w*; +/UAS-Gba1b; Gba1bΔTT/Gba1bMB03039, 49924 zfh1-GAL4		yes (zfh1-GAL4 and UAS)
w*; +/UAS-Gba1b; Gba1brv/49924 zfh1-GAL4
S6B
w*; +/30216 QUAS-FLP; Gba1brv/Gba1bCRIMIC		yes (QUAS-FLP)
w*; +/30216 QUAS-FLP; Gba1bΔTT/Gba1bCRIMIC		yes (QUAS-FLP)
w*; 78364 SrpHemo-QF2/30216 QUAS-FLP; Gba1bΔTT/Gba1bCRIMIC		yes (SrpHemo-QF2 and QUAS-FLP)
w*; 78364 SrpHemo-QF2/30216 QUAS-FLP; Gba1brv/Gba1bCRIMIC		yes (SrpHemo-QF2 and QUAS-FLP)
Figure S7
Gba1brv		no
Gba1bΔTT		no
Figure S8
w*; 54667 zfh1-lexA, 77138 13xlexAop-CD4-tdTom/CyO; Gba1brv/80939 Pdf-GAL4		yes (zfh1-lexA, 13xlexAop-CD4-tdTom, and Pdf-GAL4)
w*; 54667 zfh1-lexA, 77138 13xlexAop-CD4-tdTom/CyO; Gba1bΔTT/Gba1bMB03039, 80939 Pdf-GAL4		yes (zfh1-lexA, 13xlexAop-CD4-tdTom, and Pdf-GAL4)
w*; 54667 zfh1-lexA, 77138 13xlexAop-CD4-tdTom/UAS-Gba1b; Gba1bΔTT/Gba1bMB03039, 80939 Pdf-GAL4		yes (zfh1-lexA, 13xlexAop-CD4-tdTom, and Pdf-GAL4)
w*; 54667 zfh1-lexA, 77138 13xlexAop-CD4-tdTom/UAS-Gba1b; Gba1brv/80939 Pdf-GAL4		yes (zfh1-lexA, 13xlexAop-CD4-tdTom, and Pdf-GAL4)
Figure S9
w*; +/CyO; Gba1brv/49924 zfh1-GAL4		yes (zfh1-GAL4)
w*; +/CyO; Gba1bΔTT/Gba1bMB03039, 49924 zfh1-GAL4		yes (zfh1-GAL4)
w*; +/67304 UAS-GlcT-Ri; Gba1bΔTT/Gba1bMB03039, 49924 zfh1-GAL4		yes (zfh1-GAL4)
w*; +/67304 UAS-GlcT-Ri; Gba1brv/49924 zfh1-GAL4		yes (zfh1-GAL4)
